# Supplementary material for: Network-based metabolic characterization of renal cell carcinoma
Source: Sci Rep. 2020 Apr 6;10:5955. doi: 10.1038/s41598-020-62853-8 (PMC7136214; doi:10.1038/s41598-020-62853-8)
Supplement: Supplementary file 2 — Supplementary Information2. [file 41598_2020_62853_MOESM2_ESM.xlsx]

## Sheet: KICH
Reporter pathway	Direction	Z-SCORE	P-VALUE	NUMBER OF NEIGHBOURS	AVERAGE Z-SCORE	STD Z-SCORE
c_Alanine, aspartate and glutamate metabolism	ND	2.5926	0.0047632	36	0.52672	1.0945
c_Carnitine shuttle (cytosolic)	Up	5.3807	3.709e-08	112	0.35921	0.60593
c_Fatty acid biosynthesis (odd-chain)	Up	1.6788	0.046596	38	0.1296	0.50753
c_Glycine, serine and threonine metabolism	Down	2.4524	0.0070956	55	0.45378	1.2673
c_Metabolism of xenobiotics by cytochrome P450	Down	7.4949	3.3196e-14	94	0.91119	0.86223
c_Phenylalanine, tyrosine and tryptophan biosynthesis	Down	1.9054	0.028363	123	0.29065	0.93669
c_Steroid metabolism	Down	2.2775	0.011377	25	0.58104	1.3468
c_Tryptophan metabolism	Down	2.221	0.013175	16	0.68931	0.90594
c_Vitamin D metabolism	Down	1.9662	0.024638	9	0.78871	0.78842
m_Alanine, aspartate and glutamate metabolism	Down	2.0092	0.02226	27	0.51344	1.0515
m_Arginine and proline metabolism	Up	2.0714	0.019161	39	0.1866	1.1185
m_beta-Alanine metabolism	Down	2.2898	0.011017	11	0.82667	0.79888
m_Carnitine shuttle (mitochondrial)	Down	8.2906	1.1102e-16	167	0.77286	0.43667
m_Glycerolipid metabolism	ND	2.4191	0.0077799	9	0.90303	0.34998
m_Glutathione metabolism	Down	2.5312	0.0056834	7	1.1046	0.5603
m_Lysine metabolism	Up	2.7437	0.003038	17	0.51232	1.1033
m_Omega-6 fatty acid metabolism	Down	4.7179	1.1912e-06	28	1.0328	0.48359
m_Oxidative phosphorylation	Up	1.945	0.02589	16	0.33815	1.5304
m_Porphyrin metabolism	ND	2.8192	0.0024068	12	0.91353	0.94404
m_Pyruvate metabolism	ND	3.4872	0.00024403	31	0.72785	1.1939
m_Steroid metabolism	Down	3.0446	0.001165	10	1.101	0.35542
m_Tricarboxylic acid cycle and glyoxylate/dicarboxylate metabolism	Up	3.213	0.00065681	36	0.38725	1.2246
m_Valine, leucine, and isoleucine metabolism	Down	1.722	0.042536	37	0.40508	0.97371
s_Glutathione metabolism	Down	5.9298	1.5162e-09	11	1.9592	0.74915
*ND - No direction

## Sheet: KIRC
Reporter pathway	Direction	Z-SCORE	P-VALUE	NUMBER OF NEIGHBOURS	AVERAGE Z-SCORE	STD Z-SCORE
c_Aminoacyl-tRNA biosynthesis	Up	4.7086	1.2468e-06	63	0.82583	1.0304
c_Ascorbate and aldarate metabolism	Down	1.8673	0.030931	17	1.1106	0.90956
c_Carnitine shuttle (cytosolic)	Down	8.6588	0	112	1.5703	0.51927
c_Fructose and Mannose metabolism	Up	2.6465	0.0040667	15	0.92674	1.3226
c_Glycerolipid metabolism	Down	5.5619	1.3346e-08	95	1.2591	0.88504
c_Glycolysis / Gluconeogenesis	Up	4.531	2.9356e-06	36	1.0032	1.5653
c_Protein assembly	Up	6.377	9.0324e-11	48	1.1909	0.97664
c_Protein modification	ND	1.914	0.027809	19	0.79642	1.1688
c_Purine metabolism	Up	1.799	0.036007	86	0.37947	1.1935
c_ROS detoxification	Up	1.9693	0.024459	6	1.0602	1.9545
c_Serotonin and melatonin biosynthesis	Down	1.7106	0.043577	28	0.94805	1.5752
c_Tricarboxylic acid cycle and glyoxylate/dicarboxylate metabolism	Down	1.6792	0.046554	27	0.95043	0.95851
c_Pyruvate metabolism	ND	3.5724	0.00017686	33	1.0268	1.3424
m_Alanine, aspartate and glutamate metabolism	Down	3.9765	3.4963e-05	32	1.4218	1.318
m_Arginine and proline metabolism	Down	3.4778	0.00025278	45	1.1911	1.4137
m_beta-Alanine metabolism	Down	2.9914	0.0013885	11	1.6741	0.67227
m_Beta oxidation of branched-chain fatty acids (mitochondrial)	Down	3.8762	5.3049e-05	23	1.553	1.6086
m_Butanoate metabolism	Down	3.782	7.7772e-05	10	2.0363	0.73437
m_C5-branched dibasic acid metabolism	Down	6.7555	7.1148e-12	13	2.8796	1.7538
m_Cholesterol metabolism	Down	4.7374	1.0823e-06	8	2.638	1.6468
m_Cysteine and methionine metabolism	Down	3.4627	0.00026735	20	1.5099	1.5253
m_Glycine, serine and threonine metabolism	Down	4.6685	1.5167e-06	37	1.5056	1.2462
m_Glycerolipid metabolism	Down	1.8491	0.032225	9	1.3149	0.99795
m_Glycolysis / Gluconeogenesis	Down	6.2178	2.521e-10	16	2.4794	1.2383
m_Leukotriene metabolism	Down	5.3141	5.3591e-08	58	1.4143	1.2452
m_Lysine metabolism	Down	4.4145	5.0618e-06	19	1.8081	1.2349
m_Pantothenate and CoA biosynthesis	Down	2.323	0.01009	11	1.4224	1.7742
m_Porphyrin metabolism	Down	3.231	0.00061673	11	1.7643	1.5788
m_Propanoate metabolism	Down	6.7818	5.935e-12	24	2.2785	1.289
m_Pyruvate metabolism	Down	5.2259	8.6649e-08	31	1.7191	1.7264
m_Tricarboxylic acid cycle and glyoxylate/dicarboxylate metabolism	Down	5.7245	5.1874e-09	38	1.7016	1.4717
m_Tryptophan metabolism	Down	4.4675	3.9575e-06	11	2.2299	1.5207
m_Valine, leucine, and isoleucine metabolism	Down	5.7544	4.3475e-09	48	1.5845	1.3632
m_Vitamin E metabolism	Down	8.6169	0	29	2.5356	0.89784
*ND - No direction

## Sheet: KIRP
Reporter pathway	Direction	Z-SCORE	P-VALUE	NUMBER OF NEIGHBOURS	AVERAGE Z-SCORE	STD Z-SCORE
c_Acyl-CoA hydrolysis	ND	13.5471	0	123	1.8938	0.38018
c_Alanine, aspartate and glutamate metabolism	ND	1.8318	0.033491	36	0.78827	1.2707
c_Aminoacyl-tRNA biosynthesis	Up	5.2594	7.2252e-08	65	0.92436	0.99356
c_Arachidonic acid metabolism	ND	2.1864	0.014393	82	0.70985	1.1651
c_Bile acid biosynthesis	ND	1.653	0.049169	76	0.64781	1.4477
c_Carnitine shuttle (cytosolic)	Down	8.8569	0	112	1.3587	0.28677
c_Glycerolipid metabolism	ND	7.5	3.1863e-14	154	1.1485	0.84009
c_Fructose and Mannose metabolism	Up	3.2764	0.00052579	15	1.131	1.3025
c_Glycine, serine and threonine metabolism	ND	1.712	0.043449	61	0.68351	1.1229
c_Glycolysis / Gluconeogenesis	Up	3.6022	0.00015779	37	0.8551	1.0289
c_Nucleotide metabolism	Up	2.9883	0.0014029	65	0.61634	1.3352
c_Pentose phosphate pathway	Up	2.8286	0.0023374	30	0.77571	1.0821
c_Porphyrin metabolism	Down	2.9773	0.001454	13	1.3465	1.1159
c_prostaglandin biosynthesis	Down	1.9577	0.025132	36	0.82793	1.0726
c_Protein assembly	Up	6.9067	2.4809e-12	49	1.2859	0.96914
c_Purine metabolism	Up	3.7316	9.5152e-05	90	0.63769	1.334
c_Pyruvate metabolism	ND	2.9008	0.0018608	33	1.0286	1.2418
c_Pyrimidine metabolism	Up	4.0715	2.3353e-05	66	0.75572	1.5172
c_ROS detoxification	ND	2.0272	0.021323	6	1.4156	1.3746
c_Serotonin and melatonin biosynthesis	ND	1.733	0.041547	36	0.76839	1.3147
c_Vitamin D metabolism	ND	1.8629	0.031237	20	0.92545	1.3202
c_Valine, leucine, and isoleucine metabolism	Down	2.6691	0.0038028	16	1.1806	0.86433
m_C5-branched dibasic acid metabolism	Down	3.7445	9.0391e-05	13	1.568	1.1064
m_Nucleotide metabolism	Up	3.22	0.00064085	40	0.7652	1.1072
m_Pyrimidine metabolism	Up	4.3567	6.6027e-06	31	1.0631	1.3759
m_Vitamin E metabolism	Down	10.842	0	29	2.5737	0.96717
*ND - No direction
