# Supplementary material for: Network-based metabolic characterization of renal cell carcinoma
Source: Sci Rep. 2020 Apr 6;10:5955. doi: 10.1038/s41598-020-62853-8 (PMC7136214; doi:10.1038/s41598-020-62853-8)
Supplement: Supplementary file 3 — Supplementary Information3. [file 41598_2020_62853_MOESM3_ESM.xlsx]

## Sheet: M1_CH
unique_pathway	matched_genes	total_genes	p_val	pathway_genes
Propanoate metabolism	19	46	0.00191451	ENSG00000100867;ENSG00000187134;ENSG00000103150;ENSG00000151498;ENSG00000177646;ENSG00000176387;ENSG00000122971;ENSG00000225312;ENSG00000228357;ENSG00000228712;ENSG00000112474;ENSG00000232357;ENSG00000204228;ENSG00000111058;ENSG00000111271;ENSG00000154930;ENSG00000145439;ENSG00000160439;ENSG00000184860
Valine, leucine, and isoleucine metabolism	26	72	0.00312711	ENSG00000100867;ENSG00000106049;ENSG00000187134;ENSG00000103150;ENSG00000084754;ENSG00000138029;ENSG00000176387;ENSG00000122971;ENSG00000128928;ENSG00000148090;ENSG00000060982;ENSG00000248098;ENSG00000083123;ENSG00000131844;ENSG00000225312;ENSG00000228357;ENSG00000228712;ENSG00000112474;ENSG00000232357;ENSG00000204228;ENSG00000111058;ENSG00000154930;ENSG00000145439;ENSG00000160439;ENSG00000114054…
Tricarboxylic acid cycle and glyoxylate dicarboxylate metabolism	19	55	0.0179273	ENSG00000062485;ENSG00000125246;ENSG00000091140;ENSG00000119689;ENSG00000166816;ENSG00000107104;ENSG00000182054;ENSG00000166411;ENSG00000136381;ENSG00000111716;ENSG00000146701;ENSG00000100412;ENSG00000105953;ENSG00000083720;ENSG00000197444;ENSG00000073578;ENSG00000204370;ENSG00000110435;ENSG00000172340
Glycerophospholipid metabolism	33	113	0.0331738	ENSG00000111684;ENSG00000134255;ENSG00000163624;ENSG00000120992;ENSG00000070748;ENSG00000158669;ENSG00000172197;ENSG00000152642;ENSG00000134324;ENSG00000175066;ENSG00000198814;ENSG00000115159;ENSG00000105198;ENSG00000087253;ENSG00000155189;ENSG00000139163;ENSG00000119927;ENSG00000132793;ENSG00000138678;ENSG00000138018;ENSG00000101290;ENSG00000188089;ENSG00000179598;ENSG00000241878;ENSG00000168907…
Lipoic acid metabolism	3	4	0.0336737	ENSG00000121897;ENSG00000091140;ENSG00000175536
Transport, mitochondrial	27	91	0.0422035	ENSG00000111684;ENSG00000110090;ENSG00000023330;ENSG00000151726;ENSG00000138029;ENSG00000060762;ENSG00000197977;ENSG00000170522;ENSG00000102743;ENSG00000144741;ENSG00000112759;ENSG00000164638;ENSG00000112992;ENSG00000100156;ENSG00000151729;ENSG00000005022;ENSG00000174669;ENSG00000167306;ENSG00000140519;ENSG00000075415;ENSG00000160190;ENSG00000132677;ENSG00000197375;ENSG00000109424;ENSG00000115840…
Beta oxidation of phytanic acid (peroxisomal)	8	20	0.0481798	ENSG00000119673;ENSG00000151726;ENSG00000123983;ENSG00000103740;ENSG00000131373;ENSG00000133835;ENSG00000167306;ENSG00000107537
Transport, lysosomal	9	24	0.0554967	ENSG00000181789;ENSG00000185344;ENSG00000147614;ENSG00000095139;ENSG00000105929;ENSG00000047249;ENSG00000185883;ENSG00000071553;ENSG00000141458
Omega-6 fatty acid metabolism	13	39	0.0602562	ENSG00000104325;ENSG00000177646;ENSG00000084754;ENSG00000138029;ENSG00000133835;ENSG00000115361;ENSG00000149084;ENSG00000197977;ENSG00000118402;ENSG00000170522;ENSG00000164181;ENSG00000167306;ENSG00000074696
Butanoate metabolism	8	21	0.0636095	ENSG00000151498;ENSG00000177646;ENSG00000112972;ENSG00000122971;ENSG00000111716;ENSG00000161267;ENSG00000087299;ENSG00000111271
Androgen metabolism	10	29	0.0761906	ENSG00000187134;ENSG00000149084;ENSG00000225312;ENSG00000228357;ENSG00000228712;ENSG00000112474;ENSG00000232357;ENSG00000204228;ENSG00000197580;ENSG00000145545
Fatty acid biosynthesis (unsaturated)	6	15	0.0834791	ENSG00000149084;ENSG00000197977;ENSG00000118402;ENSG00000170522;ENSG00000164181;ENSG00000074696
Fatty acid elongation (even-chain)	6	15	0.0834791	ENSG00000149084;ENSG00000197977;ENSG00000118402;ENSG00000170522;ENSG00000164181;ENSG00000074696
Fatty acid elongation (odd-chain)	6	15	0.0834791	ENSG00000149084;ENSG00000197977;ENSG00000118402;ENSG00000170522;ENSG00000164181;ENSG00000074696
Carnitine shuttle (cytosolic)	2	3	0.119671	ENSG00000110090;ENSG00000205560
Cholesterol biosynthesis 2	2	3	0.119671	ENSG00000172893;ENSG00000109929
Cholesterol biosynthesis 1 (Bloch pathway)	7	20	0.119873	ENSG00000170271;ENSG00000001630;ENSG00000172893;ENSG00000079459;ENSG00000113161;ENSG00000109929;ENSG00000149809
Ether lipid metabolism	14	48	0.135208	ENSG00000111684;ENSG00000134255;ENSG00000134324;ENSG00000087253;ENSG00000132793;ENSG00000197601;ENSG00000138018;ENSG00000188089;ENSG00000168907;ENSG00000159337;ENSG00000100078;ENSG00000116711;ENSG00000123739;ENSG00000162407
Chondroitin sulfate degradation	6	17	0.140618	ENSG00000106302;ENSG00000170266;ENSG00000049860;ENSG00000114378;ENSG00000010404;ENSG00000106304
Fatty acid activation (endoplasmic reticular)	4	10	0.150312	ENSG00000119673;ENSG00000151726;ENSG00000123983;ENSG00000103740
Nitrogen metabolism	5	14	0.166036	ENSG00000169239;ENSG00000185015;ENSG00000104267;ENSG00000074410;ENSG00000159593
Carnitine shuttle (endoplasmic reticular)	3	7	0.176329	ENSG00000110090;ENSG00000205560;ENSG00000197375
Beta oxidation of odd-chain fatty acids (mitochondrial)	4	11	0.197845	ENSG00000177646;ENSG00000084754;ENSG00000138029;ENSG00000115361
Formation and hydrolysis of cholesterol esters	2	4	0.205669	ENSG00000170835;ENSG00000057252
Beta oxidation of di-unsaturated fatty acids (n-6) (mitochondrial)	5	15	0.207315	ENSG00000104325;ENSG00000177646;ENSG00000084754;ENSG00000138029;ENSG00000115361
Transport, Golgi apparatus	9	31	0.20977	ENSG00000113163;ENSG00000165029;ENSG00000181789;ENSG00000095139;ENSG00000164638;ENSG00000169180;ENSG00000197818;ENSG00000141458;ENSG00000205060
Beta oxidation of unsaturated fatty acids (n-7) (mitochondrial)	6	19	0.211257	ENSG00000177646;ENSG00000084754;ENSG00000138029;ENSG00000133835;ENSG00000115361;ENSG00000167306
Pool reactions	6	19	0.211257	ENSG00000074416;ENSG00000197296;ENSG00000163686;ENSG00000186298;ENSG00000142875;ENSG00000165059
Inositol phosphate metabolism	27	108	0.222607	ENSG00000185133;ENSG00000133731;ENSG00000141401;ENSG00000040933;ENSG00000165458;ENSG00000100605;ENSG00000104331;ENSG00000127080;ENSG00000109452;ENSG00000158079;ENSG00000211456;ENSG00000114805;ENSG00000154822;ENSG00000111077;ENSG00000205808;ENSG00000122126;ENSG00000241973;ENSG00000101333;ENSG00000197943;ENSG00000150712;ENSG00000155099;ENSG00000166908;ENSG00000107242;ENSG00000115556;ENSG00000117461…
Lysine metabolism	15	57	0.234063	ENSG00000091140;ENSG00000119689;ENSG00000055609;ENSG00000167548;ENSG00000104885;ENSG00000139718;ENSG00000105953;ENSG00000110066;ENSG00000185973;ENSG00000197444;ENSG00000129128;ENSG00000170364;ENSG00000110435;ENSG00000136169;ENSG00000166562
Beta oxidation of even-chain fatty acids (mitochondrial)	4	12	0.249117	ENSG00000177646;ENSG00000084754;ENSG00000138029;ENSG00000115361
O-glycan metabolism	9	33	0.271107	ENSG00000130035;ENSG00000187210;ENSG00000174473;ENSG00000164574;ENSG00000106392;ENSG00000100626;ENSG00000257594;ENSG00000185274;ENSG00000008513
Miscellaneous	9	33	0.271107	ENSG00000169239;ENSG00000198099;ENSG00000166016;ENSG00000185015;ENSG00000104267;ENSG00000074410;ENSG00000121691;ENSG00000115705;ENSG00000159593
Beta oxidation of unsaturated fatty acids (n-9) (mitochondrial)	4	13	0.302744	ENSG00000177646;ENSG00000084754;ENSG00000138029;ENSG00000115361
Beta oxidation of branched-chain fatty acids (mitochondrial)	3	9	0.304558	ENSG00000084754;ENSG00000138029;ENSG00000115361
Cholesterol biosynthesis 3 (Kandustch-Russell pathway)	3	9	0.304558	ENSG00000170271;ENSG00000001630;ENSG00000149809
Glycerolipid metabolism	18	74	0.32468	ENSG00000134255;ENSG00000198099;ENSG00000158669;ENSG00000172197;ENSG00000134324;ENSG00000155189;ENSG00000006530;ENSG00000119927;ENSG00000132793;ENSG00000138678;ENSG00000138018;ENSG00000188089;ENSG00000168907;ENSG00000159337;ENSG00000100078;ENSG00000116711;ENSG00000123739;ENSG00000162407
Porphyrin metabolism	6	22	0.333567	ENSG00000080819;ENSG00000023330;ENSG00000165060;ENSG00000004961;ENSG00000163755;ENSG00000181867
Glycosphingolipid biosynthesis-globo series	4	14	0.357427	ENSG00000174951;ENSG00000049860;ENSG00000198951;ENSG00000008513
Beta oxidation of di-unsaturated fatty acids (n-6) (peroxisomal)	3	10	0.370664	ENSG00000104325;ENSG00000133835;ENSG00000167306
Beta oxidation of poly-unsaturated fatty acids (mitochondrial)	3	10	0.370664	ENSG00000104325;ENSG00000084754;ENSG00000138029
Beta oxidation of even-chain fatty acids (peroxisomal)	2	6	0.383781	ENSG00000133835;ENSG00000167306
Thiamine metabolism	2	6	0.383781	ENSG00000131828;ENSG00000168291
Fatty acid desaturation (odd-chain)	1	2	0.385289	ENSG00000099194
Fatty acid activation (cytosolic)	4	16	0.465527	ENSG00000119673;ENSG00000151726;ENSG00000123983;ENSG00000103740
Carnitine shuttle (peroxisomal)	2	7	0.466761	ENSG00000110090;ENSG00000205560
Aminoacyl-tRNA biosynthesis	9	39	0.473113	ENSG00000103356;ENSG00000011376;ENSG00000112855;ENSG00000133706;ENSG00000247626;ENSG00000103707;ENSG00000185418;ENSG00000134440;ENSG00000139131
Acylglycerides metabolism	9	39	0.473113	ENSG00000170835;ENSG00000074416;ENSG00000115159;ENSG00000079435;ENSG00000163686;ENSG00000153933;ENSG00000157680;ENSG00000203837;ENSG00000006757
C5-branched dibasic acid metabolism	1	3	0.518098	ENSG00000172340
Beta oxidation of unsaturated fatty acids (n-9) (peroxisomal)	2	8	0.542679	ENSG00000133835;ENSG00000167306
Leukotriene metabolism	46	214	0.542706	ENSG00000111684;ENSG00000100867;ENSG00000119673;ENSG00000155016;ENSG00000167741;ENSG00000198099;ENSG00000172197;ENSG00000140465;ENSG00000140505;ENSG00000160870;ENSG00000160868;ENSG00000187134;ENSG00000104325;ENSG00000151726;ENSG00000123983;ENSG00000103740;ENSG00000174156;ENSG00000084754;ENSG00000138029;ENSG00000176387;ENSG00000133835;ENSG00000149084;ENSG00000087253;ENSG00000184227;ENSG00000225312…
Starch and sucrose metabolism	6	27	0.543936	ENSG00000162688;ENSG00000243480;ENSG00000163754;ENSG00000119938;ENSG00000100994;ENSG00000090402
Glycosphingolipid biosynthesis-ganglio series	6	27	0.543936	ENSG00000170266;ENSG00000049860;ENSG00000162139;ENSG00000101638;ENSG00000008513;ENSG00000115525
Keratan sulfate degradation	3	13	0.556042	ENSG00000170266;ENSG00000049860;ENSG00000198951
Transport, extracellular	70	327	0.557826	ENSG00000114770;ENSG00000125257;ENSG00000169239;ENSG00000074416;ENSG00000165029;ENSG00000121769;ENSG00000181789;ENSG00000110203;ENSG00000017260;ENSG00000165269;ENSG00000095139;ENSG00000185015;ENSG00000130164;ENSG00000132681;ENSG00000143153;ENSG00000174437;ENSG00000070961;ENSG00000157087;ENSG00000139433;ENSG00000163686;ENSG00000197416;ENSG00000104267;ENSG00000074410;ENSG00000160179;ENSG00000117479…
Tryptophan metabolism	4	18	0.566357	ENSG00000140465;ENSG00000140505;ENSG00000084754;ENSG00000075239
Isolated	212	989	0.572034	ENSG00000113163;ENSG00000175215;ENSG00000144677;ENSG00000172977;ENSG00000110931;ENSG00000198408;ENSG00000122966;ENSG00000167741;ENSG00000149599;ENSG00000123612;ENSG00000005339;ENSG00000101266;ENSG00000083799;ENSG00000165591;ENSG00000173838;ENSG00000170390;ENSG00000104936;ENSG00000120875;ENSG00000184545;ENSG00000072518;ENSG00000105221;ENSG00000189283;ENSG00000102858;ENSG00000035664;ENSG00000133606…
Retinol metabolism	28	133	0.596281	ENSG00000100867;ENSG00000170835;ENSG00000155016;ENSG00000198099;ENSG00000140465;ENSG00000140505;ENSG00000160870;ENSG00000160868;ENSG00000095596;ENSG00000187134;ENSG00000176387;ENSG00000079435;ENSG00000225312;ENSG00000228357;ENSG00000228712;ENSG00000112474;ENSG00000232357;ENSG00000204228;ENSG00000145439;ENSG00000128918;ENSG00000121207;ENSG00000163684;ENSG00000160439;ENSG00000203837;ENSG00000072042…
Acyl-CoA hydrolysis	2	9	0.610714	ENSG00000119673;ENSG00000184227
Bile acid biosynthesis	20	96	0.613349	ENSG00000100867;ENSG00000119673;ENSG00000198099;ENSG00000160868;ENSG00000187134;ENSG00000128683;ENSG00000176387;ENSG00000133835;ENSG00000184227;ENSG00000225312;ENSG00000228357;ENSG00000228712;ENSG00000112474;ENSG00000232357;ENSG00000204228;ENSG00000145439;ENSG00000160439;ENSG00000167306;ENSG00000130821;ENSG00000184860
ROS detoxification	1	4	0.622241	ENSG00000121691
Biotin metabolism	1	4	0.622241	ENSG00000076555
Amino sugar and nucleotide sugar metabolism	6	30	0.655238	ENSG00000134216;ENSG00000049860;ENSG00000111726;ENSG00000100522;ENSG00000102032;ENSG00000117143
Transport, peroxisomal	6	30	0.655238	ENSG00000100372;ENSG00000100156;ENSG00000130821;ENSG00000197375;ENSG00000108932;ENSG00000118596
Transport, endoplasmic reticular	8	40	0.65863	ENSG00000113163;ENSG00000140465;ENSG00000079459;ENSG00000105220;ENSG00000113161;ENSG00000163590;ENSG00000197375;ENSG00000101558
Terpenoid backbone biosynthesis	3	15	0.659759	ENSG00000167186;ENSG00000173085;ENSG00000112972
Steroid metabolism	19	96	0.706851	ENSG00000155016;ENSG00000140465;ENSG00000140505;ENSG00000160870;ENSG00000160868;ENSG00000140459;ENSG00000187134;ENSG00000084754;ENSG00000176387;ENSG00000133835;ENSG00000149084;ENSG00000225312;ENSG00000228357;ENSG00000228712;ENSG00000112474;ENSG00000232357;ENSG00000204228;ENSG00000135226;ENSG00000115705
Sulfur metabolism	2	11	0.723006	ENSG00000120053;ENSG00000104331
Glycosylphosphatidylinositol (GPI)-anchor biosynthesis	5	27	0.724054	ENSG00000165195;ENSG00000174227;ENSG00000163964;ENSG00000165282;ENSG00000007541
Oxidative phosphorylation	55	271	0.728405	ENSG00000054793;ENSG00000124406;ENSG00000001626;ENSG00000173575;ENSG00000103356;ENSG00000151418;ENSG00000140374;ENSG00000171503;ENSG00000132153;ENSG00000101892;ENSG00000185344;ENSG00000147614;ENSG00000143882;ENSG00000116254;ENSG00000017260;ENSG00000125375;ENSG00000166377;ENSG00000132681;ENSG00000143153;ENSG00000174437;ENSG00000070961;ENSG00000157087;ENSG00000152234;ENSG00000110955;ENSG00000105929…
Cysteine and methionine metabolism	10	53	0.73729	ENSG00000091140;ENSG00000158467;ENSG00000120053;ENSG00000125166;ENSG00000111716;ENSG00000146701;ENSG00000145293;ENSG00000248098;ENSG00000083123;ENSG00000139531
Blood group biosynthesis	3	17	0.74474	ENSG00000174951;ENSG00000064225;ENSG00000101638
Nicotinate and nicotinamide metabolism	9	49	0.761491	ENSG00000167311;ENSG00000077009;ENSG00000182054;ENSG00000156219;ENSG00000166394;ENSG00000142513;ENSG00000105835;ENSG00000163864;ENSG00000112874
Fatty acid biosynthesis (even-chain)	1	6	0.767923	ENSG00000076555
Fatty acid desaturation (even-chain)	1	6	0.767923	ENSG00000099194
Fatty acid transfer reactions	2	12	0.768089	ENSG00000119673;ENSG00000184227
Glycolysis Gluconeogenesis	15	80	0.773772	ENSG00000198099;ENSG00000150768;ENSG00000091140;ENSG00000105220;ENSG00000111716;ENSG00000172331;ENSG00000111058;ENSG00000154930;ENSG00000121691;ENSG00000131828;ENSG00000168291;ENSG00000152556;ENSG00000102144;ENSG00000079739;ENSG00000110435
Transport, nuclear	15	80	0.773772	ENSG00000110090;ENSG00000165029;ENSG00000151726;ENSG00000112972;ENSG00000093000;ENSG00000112759;ENSG00000155561;ENSG00000132182;ENSG00000146426;ENSG00000146072;ENSG00000174669;ENSG00000130304;ENSG00000099194;ENSG00000072310;ENSG00000075188
Estrogen metabolism	14	75	0.774239	ENSG00000155016;ENSG00000140465;ENSG00000140505;ENSG00000160870;ENSG00000160868;ENSG00000174156;ENSG00000149084;ENSG00000225312;ENSG00000228357;ENSG00000228712;ENSG00000112474;ENSG00000232357;ENSG00000204228;ENSG00000115705
Omega-3 fatty acid metabolism	9	50	0.783015	ENSG00000167741;ENSG00000133835;ENSG00000149084;ENSG00000197977;ENSG00000118402;ENSG00000170522;ENSG00000164181;ENSG00000167306;ENSG00000074696
Alanine, aspartate and glutamate metabolism	7	40	0.79213	ENSG00000128683;ENSG00000135423;ENSG00000241258;ENSG00000148672;ENSG00000120053;ENSG00000125166;ENSG00000104687
Cholesterol metabolism	2	13	0.806643	ENSG00000113161;ENSG00000112972
Heparan sulfate degradation	2	13	0.806643	ENSG00000049860;ENSG00000010404
Protein modification	40	208	0.825666	ENSG00000153208;ENSG00000142235;ENSG00000149599;ENSG00000170324;ENSG00000120875;ENSG00000184545;ENSG00000146904;ENSG00000164715;ENSG00000188716;ENSG00000140443;ENSG00000171105;ENSG00000157404;ENSG00000062524;ENSG00000105976;ENSG00000169032;ENSG00000137764;ENSG00000204580;ENSG00000111266;ENSG00000081377;ENSG00000079335;ENSG00000105204;ENSG00000070778;ENSG00000196090;ENSG00000184489;ENSG00000158079…
Riboflavin metabolism	2	14	0.839382	ENSG00000142513;ENSG00000135002
Protein degradation	3	20	0.839435	ENSG00000117984;ENSG00000100600;ENSG00000166340
Serotonin and melatonin biosynthesis	9	54	0.85497	ENSG00000198099;ENSG00000140465;ENSG00000140505;ENSG00000185352;ENSG00000131203;ENSG00000175040;ENSG00000111962;ENSG00000070614;ENSG00000198203
Folate metabolism	4	27	0.865868	ENSG00000171723;ENSG00000144908;ENSG00000091140;ENSG00000140905
Glutathione metabolism	5	33	0.870743	ENSG00000167741;ENSG00000001084;ENSG00000104687;ENSG00000178814;ENSG00000167815
Keratan sulfate biosynthesis	3	22	0.884218	ENSG00000177191;ENSG00000175040;ENSG00000008513
Galactose metabolism	4	28	0.884388	ENSG00000156958;ENSG00000170266;ENSG00000152556;ENSG00000090402
Purine metabolism	25	140	0.886701	ENSG00000164742;ENSG00000174233;ENSG00000156136;ENSG00000151498;ENSG00000133805;ENSG00000137198;ENSG00000177646;ENSG00000070019;ENSG00000165704;ENSG00000163655;ENSG00000054179;ENSG00000197217;ENSG00000172113;ENSG00000100354;ENSG00000159899;ENSG00000048392;ENSG00000128655;ENSG00000154678;ENSG00000065989;ENSG00000113448;ENSG00000139053;ENSG00000205268;ENSG00000073417;ENSG00000170502;ENSG00000138735
Ascorbate and aldarate metabolism	1	9	0.888309	ENSG00000170835
beta-Alanine metabolism	2	17	0.909619	ENSG00000128683;ENSG00000084754
Glucocorticoid biosynthesis	1	10	0.912485	ENSG00000197580
Biopterin metabolism	1	10	0.912485	ENSG00000132570
N-glycan metabolism	11	70	0.916376	ENSG00000089597;ENSG00000170266;ENSG00000049860;ENSG00000111885;ENSG00000196547;ENSG00000109323;ENSG00000253710;ENSG00000117643;ENSG00000086848;ENSG00000119523;ENSG00000162139
Pentose phosphate pathway	4	31	0.927205	ENSG00000152556;ENSG00000079739;ENSG00000101911;ENSG00000163931
Glycine, serine and threonine metabolism	9	61	0.93421	ENSG00000166165;ENSG00000237289;ENSG00000131730;ENSG00000167741;ENSG00000091140;ENSG00000023330;ENSG00000140905;ENSG00000223572;ENSG00000090857
Sphingolipid metabolism	21	127	0.939301	ENSG00000167080;ENSG00000124091;ENSG00000134324;ENSG00000174951;ENSG00000119537;ENSG00000170266;ENSG00000139044;ENSG00000204007;ENSG00000177191;ENSG00000070610;ENSG00000132793;ENSG00000090661;ENSG00000118276;ENSG00000198964;ENSG00000101638;ENSG00000198951;ENSG00000008513;ENSG00000166311;ENSG00000162407;ENSG00000115525;ENSG00000100596
Vitamin E metabolism	8	56	0.939634	ENSG00000119673;ENSG00000104325;ENSG00000084754;ENSG00000138029;ENSG00000133835;ENSG00000184227;ENSG00000130304;ENSG00000135226
Histidine metabolism	7	53	0.95864	ENSG00000197977;ENSG00000118402;ENSG00000170522;ENSG00000164181;ENSG00000139977;ENSG00000124523;ENSG00000120942
Arginine and proline metabolism	9	65	0.959882	ENSG00000169239;ENSG00000166165;ENSG00000237289;ENSG00000131730;ENSG00000120053;ENSG00000125166;ENSG00000223572;ENSG00000197601;ENSG00000036473
Fructose and mannose metabolism	4	36	0.967908	ENSG00000173540;ENSG00000167363;ENSG00000123836;ENSG00000164068
Nucleotide metabolism	25	156	0.969483	ENSG00000087470;ENSG00000156136;ENSG00000129187;ENSG00000167658;ENSG00000039523;ENSG00000140598;ENSG00000164347;ENSG00000168827;ENSG00000054179;ENSG00000197217;ENSG00000172113;ENSG00000090060;ENSG00000128655;ENSG00000154678;ENSG00000065989;ENSG00000113448;ENSG00000139053;ENSG00000205268;ENSG00000073417;ENSG00000170502;ENSG00000140521;ENSG00000013503;ENSG00000058600;ENSG00000166548;ENSG00000138735
Chondroitin heparan sulfate biosynthesis	5	43	0.970624	ENSG00000185352;ENSG00000147408;ENSG00000002587;ENSG00000111962;ENSG00000070614
Glycosphingolipid metabolism	11	80	0.973772	ENSG00000167080;ENSG00000124091;ENSG00000170266;ENSG00000139044;ENSG00000049860;ENSG00000204007;ENSG00000177191;ENSG00000118276;ENSG00000162139;ENSG00000166311;ENSG00000174607
Bile acid recycling	1	15	0.974182	ENSG00000125257
Tyrosine metabolism	3	31	0.976629	ENSG00000198099;ENSG00000137857;ENSG00000115705
Pantothenate and CoA biosynthesis	1	16	0.979779	ENSG00000157881
Eicosanoid metabolism	1	18	0.987599	ENSG00000167741
Glycosphingolipid biosynthesis-lacto and neolacto series	2	27	0.988364	ENSG00000174951;ENSG00000064225
Pyruvate metabolism	4	42	0.988729	ENSG00000151376;ENSG00000198099;ENSG00000166816;ENSG00000148090
Pyrimidine metabolism	9	75	0.989619	ENSG00000156136;ENSG00000167363;ENSG00000054179;ENSG00000197217;ENSG00000172113;ENSG00000094841;ENSG00000048392;ENSG00000166548;ENSG00000114491
prostaglandin biosynthesis	5	52	0.993432	ENSG00000134324;ENSG00000174156;ENSG00000132793;ENSG00000163684;ENSG00000162407
Other amino acid	2	30	0.993874	ENSG00000158467;ENSG00000247626
Arachidonic acid metabolism	13	109	0.997202	ENSG00000119673;ENSG00000155016;ENSG00000140465;ENSG00000140505;ENSG00000160870;ENSG00000160868;ENSG00000174156;ENSG00000084754;ENSG00000138029;ENSG00000133835;ENSG00000149084;ENSG00000184227;ENSG00000130304
Linoleate metabolism	6	64	0.997271	ENSG00000155016;ENSG00000140465;ENSG00000140505;ENSG00000160870;ENSG00000160868;ENSG00000135226
Phenylalanine, tyrosine and tryptophan biosynthesis	28	220	0.99982	ENSG00000198099;ENSG00000186666;ENSG00000165591;ENSG00000169519;ENSG00000139780;ENSG00000185432;ENSG00000185352;ENSG00000120053;ENSG00000125166;ENSG00000174156;ENSG00000131203;ENSG00000180917;ENSG00000146834;ENSG00000250305;ENSG00000121691;ENSG00000115919;ENSG00000175040;ENSG00000111962;ENSG00000185238;ENSG00000165275;ENSG00000070614;ENSG00000135226;ENSG00000174173;ENSG00000111218;ENSG00000143499…
Metabolism of xenobiotics by cytochrome P450	9	104	0.999896	ENSG00000198099;ENSG00000140465;ENSG00000140505;ENSG00000160870;ENSG00000160868;ENSG00000187134;ENSG00000174156;ENSG00000142513;ENSG00000135226

## Sheet: M2_CH
unique_pathway	matched_genes	total_genes	p_val	pathway_genes
Oxidative phosphorylation	83	271	1.12224e-14	ENSG00000138495;ENSG00000167863;ENSG00000167283;ENSG00000183207;ENSG00000127540;ENSG00000174886;ENSG00000131143;ENSG00000135940;ENSG00000111775;ENSG00000126267;ENSG00000164919;ENSG00000161281;ENSG00000112695;ENSG00000131174;ENSG00000127184;ENSG00000176340;ENSG00000179091;ENSG00000171130;ENSG00000156976;ENSG00000105379;ENSG00000249222;ENSG00000164405;ENSG00000184076;ENSG00000185163;ENSG00000115286…
Nucleotide metabolism	34	156	0.00220784	ENSG00000184470;ENSG00000183479;ENSG00000213689;ENSG00000079805;ENSG00000128951;ENSG00000101210;ENSG00000166169;ENSG00000125877;ENSG00000243678;ENSG00000103024;ENSG00000103202;ENSG00000172016;ENSG00000186184;ENSG00000122643;ENSG00000161980;ENSG00000102978;ENSG00000099817;ENSG00000100142;ENSG00000163882;ENSG00000105258;ENSG00000005075;ENSG00000147669;ENSG00000177700;ENSG00000099821;ENSG00000198276…
N-glycan metabolism	17	70	0.00929811	ENSG00000177239;ENSG00000161013;ENSG00000129562;ENSG00000175283;ENSG00000213614;ENSG00000140400;ENSG00000131446;ENSG00000064601;ENSG00000033011;ENSG00000167130;ENSG00000163902;ENSG00000159063;ENSG00000182858;ENSG00000101901;ENSG00000117411;ENSG00000000419;ENSG00000136908
Cholesterol biosynthesis 1 (Bloch pathway)	7	20	0.0120119	ENSG00000163344;ENSG00000147155;ENSG00000067064;ENSG00000160285;ENSG00000147383;ENSG00000132196;ENSG00000052802
Cholesterol biosynthesis 3 (Kandustch-Russell pathway)	4	9	0.0231117	ENSG00000147155;ENSG00000147383;ENSG00000132196;ENSG00000052802
Pool reactions	6	19	0.0328974	ENSG00000139914;ENSG00000100997;ENSG00000168000;ENSG00000172531;ENSG00000072062;ENSG00000167676
Glycosylphosphatidylinositol (GPI)-anchor biosynthesis	7	27	0.0600268	ENSG00000101464;ENSG00000185808;ENSG00000100564;ENSG00000255072;ENSG00000197858;ENSG00000108474;ENSG00000069943
Pyrimidine metabolism	15	75	0.0696191	ENSG00000184470;ENSG00000128951;ENSG00000183828;ENSG00000125877;ENSG00000243678;ENSG00000103024;ENSG00000103202;ENSG00000122643;ENSG00000067225;ENSG00000198276;ENSG00000205309;ENSG00000183696;ENSG00000130717;ENSG00000197586;ENSG00000158825
Acyl-CoA hydrolysis	3	9	0.10845	ENSG00000101473;ENSG00000177465;ENSG00000205669
Terpenoid backbone biosynthesis	4	15	0.130937	ENSG00000168522;ENSG00000257365;ENSG00000119723;ENSG00000132423
Biopterin metabolism	3	10	0.140136	ENSG00000166228;ENSG00000150787;ENSG00000116096
Fatty acid biosynthesis (even-chain)	2	6	0.186792	ENSG00000116353;ENSG00000151093
Fatty acid transfer reactions	3	12	0.210777	ENSG00000177465;ENSG00000100294;ENSG00000205669
Vitamin B12 metabolism	1	2	0.2503	ENSG00000139428
prostaglandin biosynthesis	9	52	0.256357	ENSG00000100577;ENSG00000197448;ENSG00000085871;ENSG00000143198;ENSG00000148334;ENSG00000159228;ENSG00000159231;ENSG00000148834;ENSG00000148344
Aminoacyl-tRNA biosynthesis	7	39	0.262549	ENSG00000179115;ENSG00000170445;ENSG00000065427;ENSG00000104835;ENSG00000172053;ENSG00000134905;ENSG00000143374
Glycosphingolipid biosynthesis-globo series	3	14	0.287199	ENSG00000102393;ENSG00000213614;ENSG00000110080
Arachidonic acid metabolism	17	109	0.287979	ENSG00000101473;ENSG00000167114;ENSG00000177465;ENSG00000233276;ENSG00000167468;ENSG00000100577;ENSG00000197448;ENSG00000085871;ENSG00000143198;ENSG00000205669;ENSG00000021461;ENSG00000087008;ENSG00000159228;ENSG00000159231;ENSG00000148834;ENSG00000148344;ENSG00000117592
Beta oxidation of unsaturated fatty acids (n-9) (peroxisomal)	2	8	0.292475	ENSG00000167969;ENSG00000087008
Keratan sulfate biosynthesis	4	22	0.340415	ENSG00000140835;ENSG00000110080;ENSG00000126091;ENSG00000117411
Porphyrin metabolism	4	22	0.340415	ENSG00000167996;ENSG00000256269;ENSG00000103415;ENSG00000090013
Transport, peroxisomal	5	30	0.375753	ENSG00000185825;ENSG00000130822;ENSG00000101986;ENSG00000067829;ENSG00000180879
Beta oxidation of di-unsaturated fatty acids (n-6) (peroxisomal)	2	10	0.396282	ENSG00000167969;ENSG00000087008
Chondroitin sulfate degradation	3	17	0.40395	ENSG00000213614;ENSG00000064601;ENSG00000186792
Transport, lysosomal	4	24	0.405076	ENSG00000105669;ENSG00000117410;ENSG00000125454;ENSG00000159720
Histidine metabolism	8	53	0.418434	ENSG00000068903;ENSG00000142082;ENSG00000133315;ENSG00000131480;ENSG00000173418;ENSG00000077463;ENSG00000122390;ENSG00000102030
Eicosanoid metabolism	3	18	0.44188	ENSG00000148334;ENSG00000159228;ENSG00000148344
Glutathione metabolism	5	33	0.459892	ENSG00000126432;ENSG00000233276;ENSG00000167468;ENSG00000100983;ENSG00000117592
Ether lipid metabolism	7	48	0.468974	ENSG00000176485;ENSG00000105223;ENSG00000176454;ENSG00000187980;ENSG00000111666;ENSG00000184381;ENSG00000168970
Leukotriene metabolism	29	214	0.507846	ENSG00000101473;ENSG00000109854;ENSG00000106636;ENSG00000177465;ENSG00000163958;ENSG00000159692;ENSG00000167969;ENSG00000103066;ENSG00000243477;ENSG00000174165;ENSG00000176454;ENSG00000100577;ENSG00000197448;ENSG00000085871;ENSG00000143198;ENSG00000173418;ENSG00000087076;ENSG00000205669;ENSG00000021461;ENSG00000125505;ENSG00000110583;ENSG00000122390;ENSG00000102030;ENSG00000087008;ENSG00000160446…
Omega-3 fatty acid metabolism	7	50	0.514228	ENSG00000146066;ENSG00000148334;ENSG00000087008;ENSG00000159228;ENSG00000159231;ENSG00000099797;ENSG00000148344
Galactose metabolism	4	28	0.529189	ENSG00000149925;ENSG00000213930;ENSG00000102393;ENSG00000117411
Bile acid biosynthesis	13	96	0.53146	ENSG00000101473;ENSG00000185825;ENSG00000109854;ENSG00000036530;ENSG00000177465;ENSG00000130822;ENSG00000159692;ENSG00000101986;ENSG00000067829;ENSG00000087076;ENSG00000205669;ENSG00000180879;ENSG00000087008
Cholesterol metabolism	2	13	0.536902	ENSG00000167508;ENSG00000081760
Heparan sulfate degradation	2	13	0.536902	ENSG00000213614;ENSG00000108784
Keratan sulfate degradation	2	13	0.536902	ENSG00000213614;ENSG00000064601
Glycerophospholipid metabolism	15	113	0.560562	ENSG00000103502;ENSG00000169692;ENSG00000176485;ENSG00000110721;ENSG00000100288;ENSG00000173868;ENSG00000105223;ENSG00000103066;ENSG00000176454;ENSG00000187980;ENSG00000088766;ENSG00000111666;ENSG00000174915;ENSG00000184381;ENSG00000168970
Riboflavin metabolism	2	14	0.578519	ENSG00000090013;ENSG00000160688
Beta oxidation of even-chain fatty acids (peroxisomal)	1	6	0.57884	ENSG00000087008
Thiamine metabolism	1	6	0.57884	ENSG00000259431
Amino sugar and nucleotide sugar metabolism	4	30	0.586339	ENSG00000213614;ENSG00000162066;ENSG00000095380;ENSG00000197355
Pentose phosphate pathway	4	31	0.613353	ENSG00000160211;ENSG00000130313;ENSG00000130066;ENSG00000007350
Tyrosine metabolism	4	31	0.613353	ENSG00000131480;ENSG00000197165;ENSG00000196502;ENSG00000077498
Fatty acid biosynthesis (unsaturated)	2	15	0.617328	ENSG00000146066;ENSG00000099797
Fatty acid elongation (even-chain)	2	15	0.617328	ENSG00000146066;ENSG00000099797
Fatty acid elongation (odd-chain)	2	15	0.617328	ENSG00000146066;ENSG00000099797
Carnitine shuttle (peroxisomal)	1	7	0.63542	ENSG00000095321
Carnitine shuttle (endoplasmic reticular)	1	7	0.63542	ENSG00000095321
Pantothenate and CoA biosynthesis	2	16	0.653331	ENSG00000105607;ENSG00000138621
Carnitine shuttle (mitochondrial)	1	8	0.684412	ENSG00000095321
Blood group biosynthesis	2	17	0.686582	ENSG00000110080;ENSG00000126091
Glycosphingolipid biosynthesis-lacto and neolacto series	3	27	0.722421	ENSG00000110080;ENSG00000126091;ENSG00000117411
Folate metabolism	3	27	0.722421	ENSG00000136877;ENSG00000105618;ENSG00000164172
Fructose and mannose metabolism	4	36	0.731096	ENSG00000100413;ENSG00000149925;ENSG00000140650;ENSG00000104522
Beta oxidation of unsaturated fatty acids (n-7) (mitochondrial)	2	19	0.745209	ENSG00000167969;ENSG00000087008
Fatty acid activation (endoplasmic reticular)	1	10	0.76356	ENSG00000177465
Beta oxidation of poly-unsaturated fatty acids (mitochondrial)	1	10	0.76356	ENSG00000087008
Vitamin D metabolism	1	10	0.76356	ENSG00000119723
Beta oxidation of phytanic acid (peroxisomal)	2	20	0.770832	ENSG00000177465;ENSG00000087008
Omega-6 fatty acid metabolism	4	39	0.787645	ENSG00000167969;ENSG00000146066;ENSG00000087008;ENSG00000099797
Acylglycerides metabolism	4	39	0.787645	ENSG00000100997;ENSG00000175535;ENSG00000149091;ENSG00000185000
Transport, mitochondrial	10	91	0.797382	ENSG00000176454;ENSG00000169100;ENSG00000151093;ENSG00000125454;ENSG00000100075;ENSG00000102125;ENSG00000125505;ENSG00000186792;ENSG00000182902;ENSG00000108528
Nicotinate and nicotinamide metabolism	5	49	0.805993	ENSG00000100243;ENSG00000122643;ENSG00000077463;ENSG00000172890;ENSG00000205309
Estrogen metabolism	8	75	0.807121	ENSG00000100577;ENSG00000197448;ENSG00000085871;ENSG00000143198;ENSG00000132196;ENSG00000021461;ENSG00000148834;ENSG00000117592
Pentose and glucuronate interconversions	1	12	0.822887	ENSG00000116353
Beta oxidation of unsaturated fatty acids (n-9) (mitochondrial)	1	13	0.846719	ENSG00000167969
Phenylalanine, tyrosine and tryptophan biosynthesis	25	220	0.846819	ENSG00000140835;ENSG00000126749;ENSG00000142453;ENSG00000071462;ENSG00000165644;ENSG00000103876;ENSG00000132275;ENSG00000105607;ENSG00000100577;ENSG00000131480;ENSG00000126457;ENSG00000197448;ENSG00000085871;ENSG00000143198;ENSG00000240972;ENSG00000114735;ENSG00000205629;ENSG00000132600;ENSG00000130305;ENSG00000165792;ENSG00000077498;ENSG00000067365;ENSG00000101247;ENSG00000148834;ENSG00000117592
Purine metabolism	15	140	0.861693	ENSG00000106992;ENSG00000143774;ENSG00000198931;ENSG00000125877;ENSG00000243678;ENSG00000103024;ENSG00000103202;ENSG00000122643;ENSG00000067225;ENSG00000198276;ENSG00000205309;ENSG00000087008;ENSG00000130717;ENSG00000197586;ENSG00000117592
Nitrogen metabolism	1	14	0.86735	ENSG00000168748
Beta oxidation of di-unsaturated fatty acids (n-6) (mitochondrial)	1	15	0.885209	ENSG00000167969
Vitamin E metabolism	5	56	0.888281	ENSG00000101473;ENSG00000167114;ENSG00000177465;ENSG00000167969;ENSG00000087008
Starch and sucrose metabolism	2	27	0.894739	ENSG00000237763;ENSG00000104812
Glycosphingolipid biosynthesis-ganglio series	2	27	0.894739	ENSG00000213614;ENSG00000110080
Fatty acid activation (cytosolic)	1	16	0.900668	ENSG00000177465
Metabolism of xenobiotics by cytochrome P450	10	104	0.907866	ENSG00000197448;ENSG00000085871;ENSG00000143198;ENSG00000021461;ENSG00000197165;ENSG00000196502;ENSG00000159228;ENSG00000159231;ENSG00000148834;ENSG00000117592
beta-Alanine metabolism	1	17	0.914048	ENSG00000131480
Transport, endoplasmic reticular	3	40	0.919522	ENSG00000133275;ENSG00000141179;ENSG00000124164
Glycolysis Gluconeogenesis	7	80	0.926793	ENSG00000149925;ENSG00000111640;ENSG00000067225;ENSG00000143630;ENSG00000111669;ENSG00000159322;ENSG00000170634
Glycosphingolipid metabolism	7	80	0.926793	ENSG00000027847;ENSG00000213614;ENSG00000100299;ENSG00000085998;ENSG00000251287;ENSG00000117411;ENSG00000069943
Inositol phosphate metabolism	10	108	0.929471	ENSG00000213920;ENSG00000165688;ENSG00000186111;ENSG00000054148;ENSG00000151689;ENSG00000137825;ENSG00000105647;ENSG00000148384;ENSG00000205309;ENSG00000165782
Transport, Golgi apparatus	2	31	0.933993	ENSG00000105669;ENSG00000181830
Pyruvate metabolism	3	42	0.934558	ENSG00000063854;ENSG00000067225;ENSG00000103253
Chondroitin heparan sulfate biosynthesis	3	43	0.941064	ENSG00000027847;ENSG00000149541;ENSG00000136213
Protein degradation	1	20	0.944327	ENSG00000064601
Miscellaneous	2	33	0.947975	ENSG00000168748;ENSG00000117592
Tricarboxylic acid cycle and glyoxylate dicarboxylate metabolism	4	55	0.949408	ENSG00000149925;ENSG00000091483;ENSG00000101365;ENSG00000067829
Butanoate metabolism	1	21	0.951834	ENSG00000081760
Propanoate metabolism	3	46	0.957161	ENSG00000109854;ENSG00000159692;ENSG00000087076
Alanine, aspartate and glutamate metabolism	2	40	0.977835	ENSG00000091483;ENSG00000166123
Glycerolipid metabolism	5	74	0.977892	ENSG00000169692;ENSG00000176485;ENSG00000187980;ENSG00000184381;ENSG00000168970
Linoleate metabolism	4	64	0.979512	ENSG00000233276;ENSG00000167468;ENSG00000021461;ENSG00000117592
Cysteine and methionine metabolism	3	53	0.980151	ENSG00000184470;ENSG00000181652;ENSG00000117592
Serotonin and melatonin biosynthesis	3	54	0.982262	ENSG00000140835;ENSG00000129673;ENSG00000196433
Sphingolipid metabolism	10	127	0.982701	ENSG00000027847;ENSG00000105516;ENSG00000154227;ENSG00000102393;ENSG00000100299;ENSG00000085998;ENSG00000251287;ENSG00000110080;ENSG00000117411;ENSG00000069943
Androgen metabolism	1	29	0.984905	ENSG00000132196
Other amino acid	1	30	0.986945	ENSG00000184470
Lysine metabolism	3	57	0.987383	ENSG00000140612;ENSG00000114902;ENSG00000118363
Retinol metabolism	10	133	0.989351	ENSG00000109854;ENSG00000159692;ENSG00000204195;ENSG00000087076;ENSG00000175535;ENSG00000140522;ENSG00000021461;ENSG00000185000;ENSG00000172831;ENSG00000162496
Valine, leucine, and isoleucine metabolism	4	72	0.991213	ENSG00000109854;ENSG00000159692;ENSG00000087076;ENSG00000105552
O-glycan metabolism	1	33	0.991558	ENSG00000110080
Glycine, serine and threonine metabolism	3	61	0.992048	ENSG00000139410;ENSG00000136877;ENSG00000111237
Steroid metabolism	6	96	0.992635	ENSG00000214530;ENSG00000119723;ENSG00000132196;ENSG00000021461;ENSG00000147465;ENSG00000172345
Arginine and proline metabolism	3	65	0.995026	ENSG00000095059;ENSG00000131480;ENSG00000130066
Transport, nuclear	4	80	0.996355	ENSG00000167114;ENSG00000136243;ENSG00000123689;ENSG00000185000
Protein modification	12	208	0.999922	ENSG00000110536;ENSG00000179335;ENSG00000188542;ENSG00000254505;ENSG00000079393;ENSG00000127952;ENSG00000172830;ENSG00000126934;ENSG00000076984;ENSG00000107140;ENSG00000105397;ENSG00000128294
Isolated	95	989	0.99999	ENSG00000135446;ENSG00000164885;ENSG00000136807;ENSG00000103266;ENSG00000142453;ENSG00000136878;ENSG00000164896;ENSG00000039650;ENSG00000110536;ENSG00000179335;ENSG00000187024;ENSG00000130822;ENSG00000213923;ENSG00000133275;ENSG00000070770;ENSG00000168159;ENSG00000142208;ENSG00000173486;ENSG00000100442;ENSG00000105701;ENSG00000105287;ENSG00000140474;ENSG00000167393;ENSG00000184207;ENSG00000188542…
Transport, extracellular	16	327	1	ENSG00000167114;ENSG00000105669;ENSG00000170231;ENSG00000100997;ENSG00000188467;ENSG00000054148;ENSG00000141873;ENSG00000136856;ENSG00000105409;ENSG00000196296;ENSG00000105675;ENSG00000125454;ENSG00000164889;ENSG00000118160;ENSG00000187714;ENSG00000168748

## Sheet: M3_CH
unique_pathway	matched_genes	total_genes	p_val	pathway_genes
Isolated	97	989	0.0028333	ENSG00000129484;ENSG00000142230;ENSG00000123374;ENSG00000100526;ENSG00000142731;ENSG00000175063;ENSG00000149554;ENSG00000183765;ENSG00000167371;ENSG00000172315;ENSG00000122642;ENSG00000173926;ENSG00000176444;ENSG00000137392;ENSG00000197530;ENSG00000113712;ENSG00000141551;ENSG00000173020;ENSG00000100077;ENSG00000167657;ENSG00000129873;ENSG00000004478;ENSG00000105613;ENSG00000099308;ENSG00000086015…
Lysine metabolism	11	57	0.00350054	ENSG00000106462;ENSG00000183955;ENSG00000152952;ENSG00000182199;ENSG00000101945;ENSG00000109685;ENSG00000130309;ENSG00000181090;ENSG00000133247;ENSG00000106397;ENSG00000099381
Aminoacyl-tRNA biosynthesis	8	39	0.00840603	ENSG00000090861;ENSG00000106105;ENSG00000166986;ENSG00000124608;ENSG00000113643;ENSG00000113407;ENSG00000110619;ENSG00000134684
Chondroitin heparan sulfate biosynthesis	8	43	0.0151513	ENSG00000169105;ENSG00000176022;ENSG00000112309;ENSG00000151348;ENSG00000012232;ENSG00000198108;ENSG00000033100;ENSG00000123989
Fatty acid biosynthesis (odd-chain)	1	1	0.0770252	ENSG00000169710
Fructose and mannose metabolism	5	36	0.139386	ENSG00000108813;ENSG00000144591;ENSG00000176020;ENSG00000114268;ENSG00000078237
Miscellaneous	4	33	0.246706	ENSG00000196344;ENSG00000133742;ENSG00000107159;ENSG00000130508
Heparan sulfate degradation	2	13	0.264503	ENSG00000127415;ENSG00000181523
Keratan sulfate degradation	2	13	0.264503	ENSG00000141012;ENSG00000167280
Nitrogen metabolism	2	14	0.294031	ENSG00000133742;ENSG00000107159
Transport, endoplasmic reticular	4	40	0.371539	ENSG00000164535;ENSG00000102100;ENSG00000206288;ENSG00000112473
Chondroitin sulfate degradation	2	17	0.381024	ENSG00000141012;ENSG00000127415
Fatty acid biosynthesis (even-chain)	1	6	0.381992	ENSG00000169710
Fatty acid desaturation (even-chain)	1	6	0.381992	ENSG00000134824
Other amino acid	3	30	0.410307	ENSG00000130816;ENSG00000088305;ENSG00000166986
N-glycan metabolism	6	70	0.455657	ENSG00000214160;ENSG00000141012;ENSG00000168282;ENSG00000118705;ENSG00000167280;ENSG00000115275
Protein modification	16	208	0.542224	ENSG00000061938;ENSG00000100526;ENSG00000176444;ENSG00000103653;ENSG00000077782;ENSG00000097007;ENSG00000168078;ENSG00000196396;ENSG00000080031;ENSG00000054356;ENSG00000197122;ENSG00000112742;ENSG00000198842;ENSG00000164045;ENSG00000101224;ENSG00000158402
Vitamin D metabolism	1	10	0.551808	ENSG00000186104
Transport, mitochondrial	7	91	0.559492	ENSG00000171320;ENSG00000012660;ENSG00000155380;ENSG00000175564;ENSG00000177542;ENSG00000120329;ENSG00000102078
Arginine and proline metabolism	5	65	0.569248	ENSG00000149380;ENSG00000172508;ENSG00000183010;ENSG00000116649;ENSG00000072682
Acylglycerides metabolism	3	39	0.587849	ENSG00000145214;ENSG00000164535;ENSG00000077044
Transport, nuclear	6	80	0.58918	ENSG00000169710;ENSG00000095319;ENSG00000213024;ENSG00000111581;ENSG00000101255;ENSG00000134824
Fatty acid transfer reactions	1	12	0.618371	ENSG00000169710
Glycosylphosphatidylinositol (GPI)-anchor biosynthesis	2	27	0.627345	ENSG00000009830;ENSG00000124155
Folate metabolism	2	27	0.627345	ENSG00000065911;ENSG00000136010
Nucleotide metabolism	11	156	0.667392	ENSG00000132382;ENSG00000113356;ENSG00000051341;ENSG00000112941;ENSG00000014138;ENSG00000122678;ENSG00000132915;ENSG00000062822;ENSG00000177084;ENSG00000100479;ENSG00000168495
Transport, peroxisomal	2	30	0.684788	ENSG00000184343;ENSG00000155380
Fatty acid biosynthesis (unsaturated)	1	15	0.700198	ENSG00000012660
Fatty acid elongation (even-chain)	1	15	0.700198	ENSG00000012660
Fatty acid elongation (odd-chain)	1	15	0.700198	ENSG00000012660
Pentose phosphate pathway	2	31	0.702258	ENSG00000151005;ENSG00000049239
Tyrosine metabolism	2	31	0.702258	ENSG00000196344;ENSG00000261052
Oxidative phosphorylation	19	271	0.705867	ENSG00000100201;ENSG00000130270;ENSG00000144045;ENSG00000013573;ENSG00000104884;ENSG00000156802;ENSG00000073111;ENSG00000100297;ENSG00000076003;ENSG00000166508;ENSG00000258366;ENSG00000124228;ENSG00000150990;ENSG00000111364;ENSG00000197299;ENSG00000198563;ENSG00000140451;ENSG00000136492;ENSG00000160957
Pantothenate and CoA biosynthesis	1	16	0.723383	ENSG00000161860
Ether lipid metabolism	3	48	0.727393	ENSG00000127472;ENSG00000105520;ENSG00000129951
Glutathione metabolism	2	33	0.734789	ENSG00000198704;ENSG00000224586
beta-Alanine metabolism	1	17	0.74478	ENSG00000172508
Glycolysis Gluconeogenesis	5	80	0.749899	ENSG00000096006;ENSG00000196344;ENSG00000111674;ENSG00000108515;ENSG00000105679
Cysteine and methionine metabolism	3	53	0.787379	ENSG00000130816;ENSG00000088305;ENSG00000130508
Cholesterol biosynthesis 1 (Bloch pathway)	1	20	0.799571	ENSG00000104549
Omega-6 fatty acid metabolism	2	39	0.814756	ENSG00000012660;ENSG00000134824
Glycerolipid metabolism	4	74	0.833682	ENSG00000196344;ENSG00000127472;ENSG00000105520;ENSG00000129951
Linoleate metabolism	3	64	0.881513	ENSG00000137869;ENSG00000198704;ENSG00000224586
Glycosphingolipid biosynthesis-ganglio series	1	27	0.886046	ENSG00000135454
Galactose metabolism	1	28	0.894887	ENSG00000241343
Omega-3 fatty acid metabolism	2	50	0.907469	ENSG00000012660;ENSG00000134824
Transport, Golgi apparatus	1	31	0.917513	ENSG00000102100
prostaglandin biosynthesis	2	52	0.91877	ENSG00000105520;ENSG00000129951
Serotonin and melatonin biosynthesis	2	54	0.928767	ENSG00000196344;ENSG00000115526
O-glycan metabolism	1	33	0.92983	ENSG00000141429
Sphingolipid metabolism	6	127	0.935265	ENSG00000223802;ENSG00000135454;ENSG00000136699;ENSG00000105520;ENSG00000129951;ENSG00000147162
Pyrimidine metabolism	3	75	0.936697	ENSG00000171848;ENSG00000176890;ENSG00000084774
Bile acid biosynthesis	4	96	0.945822	ENSG00000196344;ENSG00000184343;ENSG00000227471;ENSG00000139631
Glycosphingolipid metabolism	3	80	0.952934	ENSG00000136699;ENSG00000147162;ENSG00000140534
Alanine, aspartate and glutamate metabolism	1	40	0.960187	ENSG00000070669
Phenylalanine, tyrosine and tryptophan biosynthesis	11	220	0.960315	ENSG00000196344;ENSG00000206562;ENSG00000122687;ENSG00000183955;ENSG00000111641;ENSG00000151790;ENSG00000130508;ENSG00000100483;ENSG00000181090;ENSG00000103037;ENSG00000115526
Purine metabolism	6	140	0.965393	ENSG00000128050;ENSG00000106348;ENSG00000178035;ENSG00000132915;ENSG00000171848;ENSG00000130508
Pyruvate metabolism	1	42	0.966145	ENSG00000196344
Leukotriene metabolism	10	214	0.974155	ENSG00000196344;ENSG00000171320;ENSG00000137869;ENSG00000109065;ENSG00000177108;ENSG00000099904;ENSG00000227471;ENSG00000090971;ENSG00000102312;ENSG00000204160
Propanoate metabolism	1	46	0.975527	ENSG00000227471
Glycerophospholipid metabolism	4	113	0.97919	ENSG00000213398;ENSG00000127472;ENSG00000105520;ENSG00000129951
Retinol metabolism	5	133	0.980488	ENSG00000196344;ENSG00000137869;ENSG00000164535;ENSG00000227471;ENSG00000116745
Histidine metabolism	1	53	0.986143	ENSG00000012660
Metabolism of xenobiotics by cytochrome P450	3	104	0.989505	ENSG00000196344;ENSG00000261052;ENSG00000130508
Arachidonic acid metabolism	3	109	0.992425	ENSG00000137869;ENSG00000198704;ENSG00000224586
Glycine, serine and threonine metabolism	1	61	0.992776	ENSG00000182199
Transport, extracellular	14	327	0.996694	ENSG00000008300;ENSG00000164687;ENSG00000169710;ENSG00000151012;ENSG00000134294;ENSG00000115902;ENSG00000011083;ENSG00000196517;ENSG00000135740;ENSG00000124067;ENSG00000155380;ENSG00000133742;ENSG00000107159;ENSG00000138074
Valine, leucine, and isoleucine metabolism	1	72	0.997057	ENSG00000227471
Estrogen metabolism	1	75	0.997698	ENSG00000137869
Inositol phosphate metabolism	2	108	0.998428	ENSG00000149782;ENSG00000124181
Steroid metabolism	1	96	0.999589	ENSG00000137869

## Sheet: M4_CH
unique_pathway	matched_genes	total_genes	p_val	pathway_genes
Isolated	155	989	1.38606e-12	ENSG00000086758;ENSG00000110422;ENSG00000105810;ENSG00000197579;ENSG00000132964;ENSG00000130939;ENSG00000153015;ENSG00000145495;ENSG00000140396;ENSG00000156256;ENSG00000169967;ENSG00000146872;ENSG00000107669;ENSG00000136504;ENSG00000012983;ENSG00000213341;ENSG00000152332;ENSG00000144357;ENSG00000151414;ENSG00000143799;ENSG00000102699;ENSG00000151292;ENSG00000146373;ENSG00000157540;ENSG00000159459…
Transport, Golgi apparatus	10	31	0.000455756	ENSG00000122218;ENSG00000129083;ENSG00000162695;ENSG00000130227;ENSG00000117620;ENSG00000025800;ENSG00000115677;ENSG00000152683;ENSG00000065923;ENSG00000184432
Sphingolipid metabolism	18	127	0.0635275	ENSG00000090054;ENSG00000162885;ENSG00000164023;ENSG00000196968;ENSG00000163527;ENSG00000172292;ENSG00000177076;ENSG00000134910;ENSG00000109586;ENSG00000172296;ENSG00000078124;ENSG00000102595;ENSG00000188611;ENSG00000136731;ENSG00000148154;ENSG00000172728;ENSG00000169359;ENSG00000158470
Oxidative phosphorylation	32	271	0.137024	ENSG00000153922;ENSG00000111642;ENSG00000198231;ENSG00000215301;ENSG00000110367;ENSG00000067596;ENSG00000135829;ENSG00000109606;ENSG00000174953;ENSG00000144028;ENSG00000058063;ENSG00000039123;ENSG00000111877;ENSG00000101974;ENSG00000188342;ENSG00000104738;ENSG00000023228;ENSG00000073969;ENSG00000213782;ENSG00000085224;ENSG00000171316;ENSG00000163104;ENSG00000100888;ENSG00000004700;ENSG00000187240…
Transport, lysosomal	4	24	0.199497	ENSG00000122218;ENSG00000129083;ENSG00000115677;ENSG00000184432
N-glycan metabolism	9	70	0.236223	ENSG00000198162;ENSG00000175548;ENSG00000163527;ENSG00000013288;ENSG00000134910;ENSG00000112893;ENSG00000152127;ENSG00000139133;ENSG00000158470
Glycosphingolipid metabolism	10	80	0.246528	ENSG00000162885;ENSG00000196968;ENSG00000163527;ENSG00000134910;ENSG00000101846;ENSG00000109586;ENSG00000102595;ENSG00000136731;ENSG00000172728;ENSG00000158470
Transport, nuclear	10	80	0.246528	ENSG00000030066;ENSG00000120253;ENSG00000110713;ENSG00000138750;ENSG00000069248;ENSG00000153201;ENSG00000126883;ENSG00000113569;ENSG00000139496;ENSG00000124789
Lysine metabolism	7	57	0.315774	ENSG00000181555;ENSG00000118058;ENSG00000147548;ENSG00000116539;ENSG00000005483;ENSG00000165671;ENSG00000145391
Aminoacyl-tRNA biosynthesis	5	39	0.327819	ENSG00000115866;ENSG00000136628;ENSG00000196305;ENSG00000117593;ENSG00000067704
Biotin metabolism	1	4	0.335844	ENSG00000159267
Inositol phosphate metabolism	12	108	0.356832	ENSG00000115020;ENSG00000145725;ENSG00000151151;ENSG00000171100;ENSG00000137770;ENSG00000011405;ENSG00000078142;ENSG00000121879;ENSG00000038210;ENSG00000159082;ENSG00000087053;ENSG00000139505
Heparan sulfate degradation	2	13	0.365071	ENSG00000173083;ENSG00000135677
O-glycan metabolism	4	33	0.401612	ENSG00000171155;ENSG00000176928;ENSG00000109586;ENSG00000158470
Pantothenate and CoA biosynthesis	2	16	0.470183	ENSG00000149313;ENSG00000120137
Vitamin B6 metabolism	1	8	0.559099	ENSG00000213160
Amino sugar and nucleotide sugar metabolism	3	30	0.569419	ENSG00000163281;ENSG00000198380;ENSG00000013375
Protein degradation	2	20	0.592786	ENSG00000256043;ENSG00000206527
Glutathione metabolism	3	33	0.6357	ENSG00000023909;ENSG00000002549;ENSG00000141279
Protein modification	19	208	0.651633	ENSG00000157540;ENSG00000146648;ENSG00000158161;ENSG00000151422;ENSG00000111816;ENSG00000162434;ENSG00000096968;ENSG00000185483;ENSG00000162733;ENSG00000084112;ENSG00000169398;ENSG00000088179;ENSG00000152104;ENSG00000144724;ENSG00000152894;ENSG00000176105;ENSG00000173517;ENSG00000184007;ENSG00000127334
Fructose and mannose metabolism	3	36	0.694543	ENSG00000162408;ENSG00000254685;ENSG00000116199
Keratan sulfate degradation	1	13	0.735972	ENSG00000135677
Pyrimidine metabolism	6	75	0.751242	ENSG00000188641;ENSG00000146587;ENSG00000167325;ENSG00000162408;ENSG00000187097;ENSG00000116199
Glycosylphosphatidylinositol (GPI)-anchor biosynthesis	2	27	0.754071	ENSG00000142892;ENSG00000197563
Nucleotide metabolism	13	156	0.764171	ENSG00000148606;ENSG00000164329;ENSG00000134744;ENSG00000068654;ENSG00000122008;ENSG00000101868;ENSG00000170734;ENSG00000181222;ENSG00000047315;ENSG00000009413;ENSG00000083223;ENSG00000125630;ENSG00000187097
Fatty acid biosynthesis (unsaturated)	1	15	0.784977	ENSG00000206527
Fatty acid elongation (even-chain)	1	15	0.784977	ENSG00000206527
Fatty acid elongation (odd-chain)	1	15	0.784977	ENSG00000206527
Terpenoid backbone biosynthesis	1	15	0.784977	ENSG00000116005
Bile acid recycling	1	15	0.784977	ENSG00000101846
Pentose phosphate pathway	2	31	0.819023	ENSG00000169299;ENSG00000197713
Eicosanoid metabolism	1	18	0.842005	ENSG00000110958
Pool reactions	1	19	0.857437	ENSG00000213639
Butanoate metabolism	1	21	0.883938	ENSG00000151116
Keratan sulfate biosynthesis	1	22	0.895283	ENSG00000158470
Histidine metabolism	3	53	0.901211	ENSG00000054267;ENSG00000078124;ENSG00000164134
Cysteine and methionine metabolism	3	53	0.901211	ENSG00000116984;ENSG00000149089;ENSG00000151116
Androgen metabolism	1	29	0.949075	ENSG00000101846
Transport, peroxisomal	1	30	0.954064	ENSG00000100644
Nicotinate and nicotinamide metabolism	2	49	0.959085	ENSG00000146587;ENSG00000215883
Omega-3 fatty acid metabolism	2	50	0.962471	ENSG00000110958;ENSG00000206527
Omega-6 fatty acid metabolism	1	39	0.981862	ENSG00000206527
Acylglycerides metabolism	1	39	0.981862	ENSG00000102780
Transport, mitochondrial	4	91	0.981942	ENSG00000004864;ENSG00000141446;ENSG00000146648;ENSG00000169359
Alanine, aspartate and glutamate metabolism	1	40	0.983644	ENSG00000182890
Pyruvate metabolism	1	42	0.9867	ENSG00000082212
Glycolysis Gluconeogenesis	3	80	0.987718	ENSG00000154305;ENSG00000169299;ENSG00000151116
Chondroitin heparan sulfate biosynthesis	1	43	0.988008	ENSG00000153936
Phenylalanine, tyrosine and tryptophan biosynthesis	12	220	0.993392	ENSG00000162623;ENSG00000101846;ENSG00000010165;ENSG00000122435;ENSG00000165055;ENSG00000145388;ENSG00000178694;ENSG00000101574;ENSG00000127804;ENSG00000164169;ENSG00000137760;ENSG00000153936
prostaglandin biosynthesis	1	52	0.995281	ENSG00000110958
Purine metabolism	6	140	0.995281	ENSG00000035687;ENSG00000152402;ENSG00000128059;ENSG00000146587;ENSG00000167325;ENSG00000187097
Serotonin and melatonin biosynthesis	1	54	0.996166	ENSG00000153936
Tricarboxylic acid cycle and glyoxylate dicarboxylate metabolism	1	55	0.996544	ENSG00000151116
Steroid metabolism	3	96	0.996783	ENSG00000164211;ENSG00000101846;ENSG00000084090
Vitamin E metabolism	1	56	0.996885	ENSG00000157426
Arginine and proline metabolism	1	65	0.998778	ENSG00000099810
Glycerophospholipid metabolism	3	113	0.999269	ENSG00000007168;ENSG00000168092;ENSG00000161217
Valine, leucine, and isoleucine metabolism	1	72	0.999411	ENSG00000146085
Estrogen metabolism	1	75	0.999569	ENSG00000101846
Bile acid biosynthesis	1	96	0.999952	ENSG00000101846
Arachidonic acid metabolism	1	109	0.999988	ENSG00000157426
Transport, extracellular	12	327	0.999995	ENSG00000122218;ENSG00000129083;ENSG00000166747;ENSG00000070214;ENSG00000039123;ENSG00000141424;ENSG00000072756;ENSG00000087053;ENSG00000139505;ENSG00000169359;ENSG00000184432;ENSG00000140199
Leukotriene metabolism	5	214	0.999997	ENSG00000141446;ENSG00000186908;ENSG00000180776;ENSG00000104219;ENSG00000121579

## Sheet: M5_CH
unique_pathway	matched_genes	total_genes	p_val	pathway_genes
Metabolism of xenobiotics by cytochrome P450	71	104	4.63136e-13	ENSG00000198610;ENSG00000187758;ENSG00000196616;ENSG00000248144;ENSG00000197894;ENSG00000172955;ENSG00000147576;ENSG00000138061;ENSG00000255974;ENSG00000198077;ENSG00000197838;ENSG00000165841;ENSG00000138115;ENSG00000138109;ENSG00000108242;ENSG00000100197;ENSG00000130649;ENSG00000106258;ENSG00000187048;ENSG00000151632;ENSG00000143819;ENSG00000108602;ENSG00000184254;ENSG00000132746;ENSG00000162482…
Steroid metabolism	61	96	1.92456e-09	ENSG00000198610;ENSG00000186526;ENSG00000138061;ENSG00000255974;ENSG00000198077;ENSG00000197838;ENSG00000197408;ENSG00000138115;ENSG00000138109;ENSG00000108242;ENSG00000100197;ENSG00000130649;ENSG00000134716;ENSG00000106258;ENSG00000142973;ENSG00000179142;ENSG00000148795;ENSG00000231852;ENSG00000198457;ENSG00000235134;ENSG00000151632;ENSG00000186160;ENSG00000085662;ENSG00000186377;ENSG00000145476…
Vitamin E metabolism	39	56	4.28075e-08	ENSG00000167315;ENSG00000186526;ENSG00000097021;ENSG00000127884;ENSG00000176715;ENSG00000242110;ENSG00000242612;ENSG00000060971;ENSG00000186529;ENSG00000161533;ENSG00000136881;ENSG00000171903;ENSG00000167107;ENSG00000186115;ENSG00000198721;ENSG00000169919;ENSG00000072506;ENSG00000138796;ENSG00000133116;ENSG00000213759;ENSG00000173610;ENSG00000143554;ENSG00000140284;ENSG00000145626;ENSG00000168671…
Retinol metabolism	75	133	5.52278e-08	ENSG00000198848;ENSG00000198610;ENSG00000186526;ENSG00000187758;ENSG00000196616;ENSG00000248144;ENSG00000197894;ENSG00000114771;ENSG00000172955;ENSG00000147576;ENSG00000138061;ENSG00000255974;ENSG00000198077;ENSG00000197838;ENSG00000197408;ENSG00000165841;ENSG00000138115;ENSG00000138109;ENSG00000108242;ENSG00000100197;ENSG00000130649;ENSG00000134716;ENSG00000106258;ENSG00000142973;ENSG00000186160…
Transport, extracellular	154	327	1.80207e-07	ENSG00000110243;ENSG00000023839;ENSG00000118523;ENSG00000135744;ENSG00000118298;ENSG00000118137;ENSG00000158874;ENSG00000103375;ENSG00000240583;ENSG00000167580;ENSG00000165272;ENSG00000171885;ENSG00000161798;ENSG00000086159;ENSG00000163399;ENSG00000018625;ENSG00000075673;ENSG00000129244;ENSG00000067842;ENSG00000186009;ENSG00000005471;ENSG00000138075;ENSG00000143921;ENSG00000164879;ENSG00000167434…
Linoleate metabolism	42	64	1.81212e-07	ENSG00000186526;ENSG00000138061;ENSG00000255974;ENSG00000198077;ENSG00000197838;ENSG00000197408;ENSG00000165841;ENSG00000138115;ENSG00000138109;ENSG00000108242;ENSG00000100197;ENSG00000130649;ENSG00000134716;ENSG00000106258;ENSG00000142973;ENSG00000186160;ENSG00000143819;ENSG00000120915;ENSG00000186377;ENSG00000171903;ENSG00000186204;ENSG00000176153;ENSG00000211445;ENSG00000213759;ENSG00000173610…
Glycine, serine and threonine metabolism	40	61	3.694e-07	ENSG00000104879;ENSG00000110887;ENSG00000172482;ENSG00000158578;ENSG00000132840;ENSG00000145020;ENSG00000132837;ENSG00000196177;ENSG00000164904;ENSG00000016391;ENSG00000145692;ENSG00000113492;ENSG00000131471;ENSG00000243989;ENSG00000149124;ENSG00000168237;ENSG00000161653;ENSG00000100116;ENSG00000092621;ENSG00000171766;ENSG00000100031;ENSG00000131067;ENSG00000099998;ENSG00000124713;ENSG00000178445…
Pyruvate metabolism	29	42	3.22668e-06	ENSG00000117448;ENSG00000187758;ENSG00000182224;ENSG00000196616;ENSG00000248144;ENSG00000197894;ENSG00000172955;ENSG00000172497;ENSG00000147576;ENSG00000130649;ENSG00000111275;ENSG00000108602;ENSG00000137124;ENSG00000184254;ENSG00000132746;ENSG00000143149;ENSG00000072210;ENSG00000085662;ENSG00000164904;ENSG00000198074;ENSG00000053371;ENSG00000173599;ENSG00000167699;ENSG00000124253;ENSG00000100889…
Phenylalanine, tyrosine and tryptophan biosynthesis	103	220	3.16689e-05	ENSG00000187758;ENSG00000181038;ENSG00000196616;ENSG00000183077;ENSG00000248144;ENSG00000197894;ENSG00000172955;ENSG00000153086;ENSG00000093010;ENSG00000147576;ENSG00000116791;ENSG00000123454;ENSG00000080166;ENSG00000132437;ENSG00000211452;ENSG00000197406;ENSG00000111275;ENSG00000108602;ENSG00000137124;ENSG00000184254;ENSG00000132746;ENSG00000143149;ENSG00000072210;ENSG00000135702;ENSG00000139160…
Serotonin and melatonin biosynthesis	33	54	3.58091e-05	ENSG00000187758;ENSG00000196616;ENSG00000248144;ENSG00000197894;ENSG00000172955;ENSG00000093010;ENSG00000147576;ENSG00000138061;ENSG00000132437;ENSG00000111275;ENSG00000137124;ENSG00000143149;ENSG00000072210;ENSG00000135702;ENSG00000138356;ENSG00000164904;ENSG00000124302;ENSG00000154080;ENSG00000241644;ENSG00000188676;ENSG00000184154;ENSG00000189221;ENSG00000069535;ENSG00000154252;ENSG00000138653…
Arachidonic acid metabolism	57	109	4.84989e-05	ENSG00000167315;ENSG00000157326;ENSG00000186526;ENSG00000097021;ENSG00000138061;ENSG00000255974;ENSG00000198077;ENSG00000197838;ENSG00000197408;ENSG00000165841;ENSG00000138115;ENSG00000138109;ENSG00000108242;ENSG00000100197;ENSG00000130649;ENSG00000134716;ENSG00000106258;ENSG00000187048;ENSG00000142973;ENSG00000127884;ENSG00000176715;ENSG00000186160;ENSG00000143819;ENSG00000120915;ENSG00000242110…
Pentose and glucuronate interconversions	11	12	5.55204e-05	ENSG00000117448;ENSG00000085662;ENSG00000104808;ENSG00000120697;ENSG00000169738;ENSG00000198074;ENSG00000053371;ENSG00000115425;ENSG00000171174;ENSG00000115652;ENSG00000093217
Arginine and proline metabolism	37	65	0.000107024	ENSG00000241935;ENSG00000104879;ENSG00000110887;ENSG00000111275;ENSG00000137124;ENSG00000143149;ENSG00000072210;ENSG00000002726;ENSG00000123505;ENSG00000118520;ENSG00000081181;ENSG00000164904;ENSG00000133313;ENSG00000118514;ENSG00000174990;ENSG00000116771;ENSG00000150656;ENSG00000131471;ENSG00000159423;ENSG00000243989;ENSG00000243709;ENSG00000161653;ENSG00000148832;ENSG00000130005;ENSG00000189221…
Tryptophan metabolism	14	18	0.000174647	ENSG00000138061;ENSG00000165841;ENSG00000132437;ENSG00000127884;ENSG00000111275;ENSG00000137124;ENSG00000164904;ENSG00000109576;ENSG00000137944;ENSG00000171097;ENSG00000072506;ENSG00000138796;ENSG00000189221;ENSG00000069535
Alanine, aspartate and glutamate metabolism	25	40	0.000192813	ENSG00000021826;ENSG00000183044;ENSG00000166183;ENSG00000126522;ENSG00000108381;ENSG00000130707;ENSG00000109576;ENSG00000137944;ENSG00000112294;ENSG00000162174;ENSG00000203797;ENSG00000159423;ENSG00000134864;ENSG00000171097;ENSG00000132744;ENSG00000169154;ENSG00000161653;ENSG00000136750;ENSG00000115419;ENSG00000167701;ENSG00000146166;ENSG00000114021;ENSG00000137261;ENSG00000147471;ENSG00000198650
Bile acid biosynthesis	49	96	0.000350465	ENSG00000129596;ENSG00000198610;ENSG00000097021;ENSG00000187758;ENSG00000196616;ENSG00000248144;ENSG00000197894;ENSG00000172955;ENSG00000147576;ENSG00000130649;ENSG00000167910;ENSG00000180432;ENSG00000135929;ENSG00000151632;ENSG00000130829;ENSG00000113790;ENSG00000111275;ENSG00000137124;ENSG00000143149;ENSG00000072210;ENSG00000242110;ENSG00000060971;ENSG00000164904;ENSG00000161533;ENSG00000146233…
Estrogen metabolism	40	75	0.000379984	ENSG00000186526;ENSG00000093010;ENSG00000138061;ENSG00000255974;ENSG00000198077;ENSG00000197838;ENSG00000197408;ENSG00000165841;ENSG00000138115;ENSG00000138109;ENSG00000108242;ENSG00000100197;ENSG00000130649;ENSG00000134716;ENSG00000106258;ENSG00000142973;ENSG00000186160;ENSG00000186377;ENSG00000006756;ENSG00000157399;ENSG00000171903;ENSG00000186204;ENSG00000121053;ENSG00000065621;ENSG00000184154…
beta-Alanine metabolism	13	17	0.000406612	ENSG00000183044;ENSG00000127884;ENSG00000111275;ENSG00000137124;ENSG00000143149;ENSG00000072210;ENSG00000002726;ENSG00000164904;ENSG00000133313;ENSG00000150656;ENSG00000131471;ENSG00000136750;ENSG00000100024
Bile acid recycling	11	15	0.00209718	ENSG00000023839;ENSG00000073734;ENSG00000186198;ENSG00000163959;ENSG00000083807;ENSG00000140284;ENSG00000021488;ENSG00000111700;ENSG00000100652;ENSG00000125255;ENSG00000084453
Carnitine shuttle (mitochondrial)	7	8	0.00289294	ENSG00000157184;ENSG00000005469;ENSG00000149742;ENSG00000197119;ENSG00000175003;ENSG00000197208;ENSG00000178537
Glucocorticoid biosynthesis	8	10	0.00383355	ENSG00000179142;ENSG00000148795;ENSG00000231852;ENSG00000198457;ENSG00000235134;ENSG00000203857;ENSG00000203859;ENSG00000117594
Vitamin D metabolism	8	10	0.00383355	ENSG00000130649;ENSG00000019186;ENSG00000135929;ENSG00000111012;ENSG00000145476;ENSG00000107611;ENSG00000145321;ENSG00000081479
Leukotriene metabolism	91	214	0.00440557	ENSG00000167315;ENSG00000157326;ENSG00000198610;ENSG00000186526;ENSG00000097021;ENSG00000187758;ENSG00000196616;ENSG00000248144;ENSG00000197894;ENSG00000172955;ENSG00000147576;ENSG00000138061;ENSG00000255974;ENSG00000198077;ENSG00000197838;ENSG00000197408;ENSG00000165841;ENSG00000138115;ENSG00000138109;ENSG00000108242;ENSG00000100197;ENSG00000130649;ENSG00000134716;ENSG00000106258;ENSG00000142973…
Tyrosine metabolism	18	31	0.00487968	ENSG00000187758;ENSG00000196616;ENSG00000248144;ENSG00000197894;ENSG00000172955;ENSG00000147576;ENSG00000132437;ENSG00000108602;ENSG00000184254;ENSG00000132746;ENSG00000002726;ENSG00000138356;ENSG00000140279;ENSG00000131471;ENSG00000117305;ENSG00000189221;ENSG00000069535;ENSG00000180176
Valine, leucine, and isoleucine metabolism	35	72	0.006627	ENSG00000167315;ENSG00000198610;ENSG00000197894;ENSG00000137992;ENSG00000183044;ENSG00000127884;ENSG00000111275;ENSG00000137124;ENSG00000143149;ENSG00000072210;ENSG00000179477;ENSG00000138356;ENSG00000117054;ENSG00000196177;ENSG00000119711;ENSG00000164904;ENSG00000131069;ENSG00000164039;ENSG00000198074;ENSG00000113492;ENSG00000138400;ENSG00000188676;ENSG00000198130;ENSG00000072506;ENSG00000138796…
Other amino acid	17	30	0.00860815	ENSG00000168710;ENSG00000116761;ENSG00000110887;ENSG00000101444;ENSG00000142182;ENSG00000010932;ENSG00000094963;ENSG00000007933;ENSG00000076258;ENSG00000131781;ENSG00000038274;ENSG00000151224;ENSG00000168906;ENSG00000107614;ENSG00000179918;ENSG00000086475;ENSG00000132330
Sulfur metabolism	8	11	0.00987767	ENSG00000162813;ENSG00000198610;ENSG00000108602;ENSG00000184254;ENSG00000132746;ENSG00000132837;ENSG00000150540;ENSG00000123453
Beta oxidation of even-chain fatty acids (mitochondrial)	8	12	0.0208759	ENSG00000167315;ENSG00000127884;ENSG00000060971;ENSG00000117054;ENSG00000196177;ENSG00000072778;ENSG00000072506;ENSG00000138796
Glycolysis Gluconeogenesis	36	80	0.0248319	ENSG00000117448;ENSG00000187758;ENSG00000196616;ENSG00000248144;ENSG00000197894;ENSG00000172955;ENSG00000147576;ENSG00000130649;ENSG00000111275;ENSG00000108602;ENSG00000137124;ENSG00000184254;ENSG00000132746;ENSG00000143149;ENSG00000072210;ENSG00000136872;ENSG00000109107;ENSG00000164904;ENSG00000131069;ENSG00000160226;ENSG00000143891;ENSG00000166800;ENSG00000165140;ENSG00000131482;ENSG00000106633…
Beta oxidation of unsaturated fatty acids (n-7) (mitochondrial)	11	19	0.0273009	ENSG00000167315;ENSG00000104823;ENSG00000127884;ENSG00000113790;ENSG00000060971;ENSG00000117054;ENSG00000072778;ENSG00000161533;ENSG00000198721;ENSG00000072506;ENSG00000138796
Beta oxidation of di-unsaturated fatty acids (n-6) (mitochondrial)	9	15	0.0343974	ENSG00000167315;ENSG00000104823;ENSG00000127884;ENSG00000242612;ENSG00000117054;ENSG00000072778;ENSG00000198721;ENSG00000072506;ENSG00000138796
Beta oxidation of unsaturated fatty acids (n-9) (mitochondrial)	8	13	0.0383395	ENSG00000167315;ENSG00000104823;ENSG00000127884;ENSG00000117054;ENSG00000072778;ENSG00000198721;ENSG00000072506;ENSG00000138796
Cholesterol metabolism	8	13	0.0383395	ENSG00000135929;ENSG00000116133;ENSG00000120437;ENSG00000160752;ENSG00000117305;ENSG00000134240;ENSG00000146151;ENSG00000152904
Beta oxidation of odd-chain fatty acids (mitochondrial)	7	11	0.0423618	ENSG00000167315;ENSG00000127884;ENSG00000117054;ENSG00000196177;ENSG00000072778;ENSG00000072506;ENSG00000138796
Beta oxidation of branched-chain fatty acids (mitochondrial)	6	9	0.0460997	ENSG00000167315;ENSG00000127884;ENSG00000242110;ENSG00000117054;ENSG00000072506;ENSG00000138796
Ascorbate and aldarate metabolism	6	9	0.0460997	ENSG00000111275;ENSG00000137124;ENSG00000143149;ENSG00000072210;ENSG00000164904;ENSG00000173221
Tricarboxylic acid cycle and glyoxylate dicarboxylate metabolism	25	55	0.0492997	ENSG00000111275;ENSG00000108602;ENSG00000137124;ENSG00000184254;ENSG00000132746;ENSG00000143149;ENSG00000072210;ENSG00000136872;ENSG00000109107;ENSG00000122729;ENSG00000164904;ENSG00000181192;ENSG00000138400;ENSG00000166800;ENSG00000138413;ENSG00000138030;ENSG00000166796;ENSG00000014641;ENSG00000116882;ENSG00000101323;ENSG00000137106;ENSG00000117118;ENSG00000143252;ENSG00000163541;ENSG00000136143
Fatty acid activation (cytosolic)	9	16	0.0554229	ENSG00000166743;ENSG00000183747;ENSG00000068366;ENSG00000164398;ENSG00000066813;ENSG00000183549;ENSG00000005187;ENSG00000130377;ENSG00000140284
Cysteine and methionine metabolism	24	53	0.0558403	ENSG00000168710;ENSG00000116761;ENSG00000101444;ENSG00000142182;ENSG00000182551;ENSG00000121053;ENSG00000243989;ENSG00000138400;ENSG00000166800;ENSG00000161653;ENSG00000038274;ENSG00000166796;ENSG00000151224;ENSG00000168906;ENSG00000014641;ENSG00000128309;ENSG00000037757;ENSG00000147485;ENSG00000107614;ENSG00000005421;ENSG00000105852;ENSG00000142046;ENSG00000198650;ENSG00000128311
Glycerolipid metabolism	32	74	0.0586052	ENSG00000117448;ENSG00000204310;ENSG00000235758;ENSG00000236873;ENSG00000227642;ENSG00000226467;ENSG00000228892;ENSG00000206324;ENSG00000187758;ENSG00000196616;ENSG00000248144;ENSG00000197894;ENSG00000172955;ENSG00000111275;ENSG00000137124;ENSG00000143149;ENSG00000072210;ENSG00000085662;ENSG00000163295;ENSG00000162551;ENSG00000163283;ENSG00000163286;ENSG00000164904;ENSG00000160216;ENSG00000198074…
Androgen metabolism	14	29	0.0773583	ENSG00000198610;ENSG00000148795;ENSG00000151632;ENSG00000122787;ENSG00000196139;ENSG00000203857;ENSG00000203859;ENSG00000108786;ENSG00000130948;ENSG00000086696;ENSG00000198189;ENSG00000025423;ENSG00000109193;ENSG00000088002
Beta oxidation of poly-unsaturated fatty acids (mitochondrial)	6	10	0.082714	ENSG00000167315;ENSG00000127884;ENSG00000242612;ENSG00000161533;ENSG00000072506;ENSG00000138796
Biopterin metabolism	6	10	0.082714	ENSG00000163295;ENSG00000162551;ENSG00000163283;ENSG00000163286;ENSG00000131979;ENSG00000151552
Glycosphingolipid biosynthesis-ganglio series	13	27	0.0889901	ENSG00000206285;ENSG00000235863;ENSG00000204099;ENSG00000169660;ENSG00000115850;ENSG00000204386;ENSG00000234846;ENSG00000227129;ENSG00000163521;ENSG00000128242;ENSG00000070731;ENSG00000184005;ENSG00000160408
Vitamin B6 metabolism	5	8	0.0941134	ENSG00000138356;ENSG00000144362;ENSG00000241360;ENSG00000160209;ENSG00000108439
Histidine metabolism	23	53	0.0953457	ENSG00000139344;ENSG00000132437;ENSG00000111275;ENSG00000108602;ENSG00000137124;ENSG00000184254;ENSG00000124596;ENSG00000132746;ENSG00000143149;ENSG00000072210;ENSG00000002726;ENSG00000164904;ENSG00000117682;ENSG00000131471;ENSG00000132744;ENSG00000160282;ENSG00000172264;ENSG00000138744;ENSG00000084110;ENSG00000150540;ENSG00000189221;ENSG00000069535;ENSG00000159650
Miscellaneous	15	33	0.11296	ENSG00000187758;ENSG00000196616;ENSG00000248144;ENSG00000197894;ENSG00000172955;ENSG00000147576;ENSG00000118298;ENSG00000164879;ENSG00000167434;ENSG00000174990;ENSG00000178538;ENSG00000121053;ENSG00000161513;ENSG00000147485;ENSG00000180011
Eicosanoid metabolism	9	18	0.117993	ENSG00000186526;ENSG00000179477;ENSG00000186204;ENSG00000100031;ENSG00000131067;ENSG00000099998;ENSG00000213316;ENSG00000107317;ENSG00000073756
Fructose and mannose metabolism	16	36	0.12398	ENSG00000136872;ENSG00000109107;ENSG00000085662;ENSG00000198074;ENSG00000157353;ENSG00000112699;ENSG00000138030;ENSG00000178802;ENSG00000158571;ENSG00000170525;ENSG00000172456;ENSG00000141560;ENSG00000156510;ENSG00000116783;ENSG00000100417;ENSG00000140263
Butanoate metabolism	10	21	0.137193	ENSG00000117054;ENSG00000196177;ENSG00000120437;ENSG00000121310;ENSG00000164039;ENSG00000240303;ENSG00000166800;ENSG00000092621;ENSG00000134240;ENSG00000166796
Propanoate metabolism	19	46	0.182186	ENSG00000198610;ENSG00000197894;ENSG00000116133;ENSG00000117054;ENSG00000196177;ENSG00000119711;ENSG00000131069;ENSG00000164039;ENSG00000198074;ENSG00000240303;ENSG00000138400;ENSG00000198130;ENSG00000167733;ENSG00000198189;ENSG00000099377;ENSG00000139988;ENSG00000121039;ENSG00000170786;ENSG00000186153
Nicotinate and nicotinamide metabolism	20	49	0.19093	ENSG00000138356;ENSG00000129744;ENSG00000111339;ENSG00000162836;ENSG00000154269;ENSG00000159348;ENSG00000143727;ENSG00000106733;ENSG00000014257;ENSG00000109743;ENSG00000155893;ENSG00000141698;ENSG00000162882;ENSG00000125458;ENSG00000138413;ENSG00000173614;ENSG00000116981;ENSG00000147813;ENSG00000103485;ENSG00000198805
Beta oxidation of phytanic acid (peroxisomal)	9	20	0.206614	ENSG00000113790;ENSG00000068366;ENSG00000164398;ENSG00000242110;ENSG00000060971;ENSG00000161533;ENSG00000130377;ENSG00000182591;ENSG00000140284
Galactose metabolism	12	28	0.20995	ENSG00000166262;ENSG00000136872;ENSG00000109107;ENSG00000085662;ENSG00000198074;ENSG00000117308;ENSG00000108479;ENSG00000138030;ENSG00000115850;ENSG00000141959;ENSG00000163521;ENSG00000257335
Beta oxidation of di-unsaturated fatty acids (n-6) (peroxisomal)	5	10	0.225547	ENSG00000113790;ENSG00000242612;ENSG00000060971;ENSG00000161533;ENSG00000198721
Transport, endoplasmic reticular	16	40	0.256241	ENSG00000187048;ENSG00000167910;ENSG00000180432;ENSG00000134538;ENSG00000124564;ENSG00000083807;ENSG00000140284;ENSG00000130958;ENSG00000137700;ENSG00000101187;ENSG00000111700;ENSG00000139155;ENSG00000241119;ENSG00000184304;ENSG00000073756;ENSG00000084453
C5-branched dibasic acid metabolism	2	3	0.267384	ENSG00000163541;ENSG00000136143
Beta oxidation of unsaturated fatty acids (n-9) (peroxisomal)	4	8	0.271103	ENSG00000113790;ENSG00000060971;ENSG00000161533;ENSG00000198721
Glycosphingolipid biosynthesis-lacto and neolacto series	11	27	0.288164	ENSG00000179913;ENSG00000174684;ENSG00000175164;ENSG00000176383;ENSG00000121578;ENSG00000162630;ENSG00000172461;ENSG00000171124;ENSG00000130383;ENSG00000156413;ENSG00000111846
prostaglandin biosynthesis	20	52	0.289259	ENSG00000157326;ENSG00000196139;ENSG00000065621;ENSG00000117480;ENSG00000182793;ENSG00000243955;ENSG00000244067;ENSG00000170899;ENSG00000213366;ENSG00000134202;ENSG00000168765;ENSG00000134201;ENSG00000084207;ENSG00000164120;ENSG00000008394;ENSG00000107317;ENSG00000124212;ENSG00000073756;ENSG00000147535;ENSG00000067113
Purine metabolism	51	140	0.291888	ENSG00000078295;ENSG00000173175;ENSG00000155897;ENSG00000162104;ENSG00000140057;ENSG00000185100;ENSG00000156110;ENSG00000165695;ENSG00000129467;ENSG00000004455;ENSG00000162433;ENSG00000155085;ENSG00000116748;ENSG00000117054;ENSG00000072778;ENSG00000188833;ENSG00000147853;ENSG00000014257;ENSG00000143199;ENSG00000151360;ENSG00000121053;ENSG00000168032;ENSG00000112541;ENSG00000141698;ENSG00000171408…
O-glycan metabolism	13	33	0.310785	ENSG00000118017;ENSG00000144278;ENSG00000131386;ENSG00000106648;ENSG00000115339;ENSG00000130035;ENSG00000110328;ENSG00000182870;ENSG00000178234;ENSG00000158089;ENSG00000119514;ENSG00000140297;ENSG00000070526
Beta oxidation of even-chain fatty acids (peroxisomal)	3	6	0.331656	ENSG00000113790;ENSG00000060971;ENSG00000161533
Blood group biosynthesis	7	17	0.345773	ENSG00000179913;ENSG00000175164;ENSG00000172461;ENSG00000171124;ENSG00000130383;ENSG00000156413;ENSG00000111846
ROS detoxification	2	4	0.418271	ENSG00000142168;ENSG00000109610
Folate metabolism	10	27	0.437356	ENSG00000178700;ENSG00000145020;ENSG00000136371;ENSG00000160282;ENSG00000178445;ENSG00000124615;ENSG00000163738;ENSG00000177000;ENSG00000137563;ENSG00000151552
Transport, peroxisomal	11	30	0.443292	ENSG00000180432;ENSG00000130829;ENSG00000161533;ENSG00000198910;ENSG00000067840;ENSG00000166821;ENSG00000083807;ENSG00000140284;ENSG00000131389;ENSG00000170190;ENSG00000168679
Carnitine shuttle (peroxisomal)	3	7	0.443442	ENSG00000005469;ENSG00000197119;ENSG00000178537
Fatty acid activation (endoplasmic reticular)	4	10	0.457437	ENSG00000068366;ENSG00000164398;ENSG00000130377;ENSG00000140284
Acylglycerides metabolism	14	39	0.45753	ENSG00000114771;ENSG00000136267;ENSG00000058866;ENSG00000062282;ENSG00000124003;ENSG00000106384;ENSG00000166035;ENSG00000175445;ENSG00000166391;ENSG00000182333;ENSG00000101670;ENSG00000177666;ENSG00000115884;ENSG00000100344
Pantothenate and CoA biosynthesis	6	16	0.474044	ENSG00000154269;ENSG00000068120;ENSG00000152782;ENSG00000127125;ENSG00000112303;ENSG00000112299
Nitrogen metabolism	5	14	0.544216	ENSG00000118298;ENSG00000164879;ENSG00000167434;ENSG00000174990;ENSG00000178538
Riboflavin metabolism	5	14	0.544216	ENSG00000162836;ENSG00000154269;ENSG00000143727;ENSG00000014257;ENSG00000155893
Omega-3 fatty acid metabolism	17	50	0.550201	ENSG00000157326;ENSG00000186526;ENSG00000113790;ENSG00000143819;ENSG00000120915;ENSG00000060971;ENSG00000186529;ENSG00000161533;ENSG00000171903;ENSG00000186115;ENSG00000100031;ENSG00000131067;ENSG00000099998;ENSG00000213316;ENSG00000100121;ENSG00000205678;ENSG00000073756
Transport, nuclear	27	80	0.557338	ENSG00000110243;ENSG00000157184;ENSG00000187048;ENSG00000113790;ENSG00000118137;ENSG00000158874;ENSG00000117054;ENSG00000161533;ENSG00000005471;ENSG00000163586;ENSG00000167588;ENSG00000134240;ENSG00000175445;ENSG00000138823;ENSG00000004799;ENSG00000198088;ENSG00000185615;ENSG00000166821;ENSG00000143552;ENSG00000164414;ENSG00000147872;ENSG00000143344;ENSG00000166819;ENSG00000177666;ENSG00000073756…
Fatty acid desaturation (odd-chain)	1	2	0.563723	ENSG00000145284
Vitamin B12 metabolism	1	2	0.563723	ENSG00000151611
Omega-6 fatty acid metabolism	13	39	0.592287	ENSG00000167315;ENSG00000104823;ENSG00000127884;ENSG00000113790;ENSG00000242612;ENSG00000060971;ENSG00000117054;ENSG00000072778;ENSG00000161533;ENSG00000198721;ENSG00000072506;ENSG00000138796;ENSG00000205678
Glutathione metabolism	11	33	0.594803	ENSG00000197894;ENSG00000166825;ENSG00000134864;ENSG00000100031;ENSG00000131067;ENSG00000099998;ENSG00000176153;ENSG00000211445;ENSG00000100121;ENSG00000165672;ENSG00000117450
Amino sugar and nucleotide sugar metabolism	10	30	0.596528	ENSG00000133048;ENSG00000113552;ENSG00000159921;ENSG00000117308;ENSG00000106633;ENSG00000169660;ENSG00000111261;ENSG00000156510;ENSG00000088451;ENSG00000115652
Fatty acid transfer reactions	4	12	0.624515	ENSG00000097021;ENSG00000136881;ENSG00000152463;ENSG00000221988
Pentose phosphate pathway	10	31	0.644725	ENSG00000108602;ENSG00000184254;ENSG00000132746;ENSG00000023697;ENSG00000138030;ENSG00000141959;ENSG00000141504;ENSG00000197417;ENSG00000171174;ENSG00000177156
Fatty acid desaturation (even-chain)	2	6	0.660969	ENSG00000172782;ENSG00000145284
Thiamine metabolism	2	6	0.660969	ENSG00000135778;ENSG00000196511
Porphyrin metabolism	7	22	0.661098	ENSG00000047457;ENSG00000148218;ENSG00000158578;ENSG00000066926;ENSG00000143224;ENSG00000126088;ENSG00000188690
Heparan sulfate degradation	4	13	0.694557	ENSG00000169660;ENSG00000169919;ENSG00000172987;ENSG00000133116
Keratan sulfate degradation	4	13	0.694557	ENSG00000038002;ENSG00000179163;ENSG00000169660;ENSG00000204386
Cholesterol biosynthesis 2	1	3	0.711893	ENSG00000116133
Protein degradation	6	20	0.723051	ENSG00000109861;ENSG00000196188;ENSG00000103811;ENSG00000136943;ENSG00000174080;ENSG00000131400
Chondroitin sulfate degradation	5	17	0.736795	ENSG00000169660;ENSG00000169919;ENSG00000204386;ENSG00000068001;ENSG00000133116
Carnitine shuttle (endoplasmic reticular)	2	7	0.74798	ENSG00000197119;ENSG00000178537
Transport, mitochondrial	28	91	0.774696	ENSG00000167315;ENSG00000157184;ENSG00000180432;ENSG00000019186;ENSG00000155368;ENSG00000108602;ENSG00000184254;ENSG00000132746;ENSG00000143158;ENSG00000060971;ENSG00000117054;ENSG00000103375;ENSG00000160216;ENSG00000134240;ENSG00000083807;ENSG00000140284;ENSG00000183048;ENSG00000174327;ENSG00000165449;ENSG00000152779;ENSG00000178537;ENSG00000100344;ENSG00000122912;ENSG00000155287;ENSG00000183032…
Terpenoid backbone biosynthesis	4	15	0.805235	ENSG00000110871;ENSG00000148459;ENSG00000134240;ENSG00000164494
Lipoic acid metabolism	1	4	0.809766	ENSG00000144182
Formation and hydrolysis of cholesterol esters	1	4	0.809766	ENSG00000167780
Biotin metabolism	1	4	0.809766	ENSG00000169814
Pyrimidine metabolism	22	75	0.835082	ENSG00000102967;ENSG00000147647;ENSG00000188833;ENSG00000173627;ENSG00000154269;ENSG00000162368;ENSG00000014257;ENSG00000047230;ENSG00000113492;ENSG00000168032;ENSG00000141698;ENSG00000125458;ENSG00000143627;ENSG00000172456;ENSG00000141560;ENSG00000112981;ENSG00000116981;ENSG00000007001;ENSG00000198805;ENSG00000100024;ENSG00000136810;ENSG00000165526
Starch and sucrose metabolism	7	27	0.862639	ENSG00000240038;ENSG00000092529;ENSG00000111713;ENSG00000120563;ENSG00000257335;ENSG00000118094;ENSG00000068976
Acyl-CoA hydrolysis	2	9	0.865624	ENSG00000097021;ENSG00000136881
Inositol phosphate metabolism	31	108	0.899288	ENSG00000173598;ENSG00000161896;ENSG00000167103;ENSG00000117598;ENSG00000122824;ENSG00000125458;ENSG00000068383;ENSG00000143772;ENSG00000068745;ENSG00000105655;ENSG00000132376;ENSG00000133056;ENSG00000139144;ENSG00000051382;ENSG00000100253;ENSG00000102043;ENSG00000163719;ENSG00000003987;ENSG00000107789;ENSG00000176095;ENSG00000112367;ENSG00000163082;ENSG00000182621;ENSG00000139304;ENSG00000138193…
Glycosphingolipid biosynthesis-globo series	3	14	0.903386	ENSG00000128274;ENSG00000169255;ENSG00000169660
Chondroitin heparan sulfate biosynthesis	11	43	0.910386	ENSG00000180767;ENSG00000109956;ENSG00000122863;ENSG00000249853;ENSG00000138604;ENSG00000138653;ENSG00000162040;ENSG00000171004;ENSG00000164100;ENSG00000136720;ENSG00000182601
Keratan sulfate biosynthesis	5	22	0.914143	ENSG00000179913;ENSG00000174684;ENSG00000135702;ENSG00000176383;ENSG00000122863
Fatty acid biosynthesis (even-chain)	1	6	0.917096	ENSG00000115425
Pool reactions	4	19	0.929526	ENSG00000170323;ENSG00000175445;ENSG00000147872;ENSG00000166819
Glycerophospholipid metabolism	31	113	0.945534	ENSG00000117448;ENSG00000204310;ENSG00000235758;ENSG00000236873;ENSG00000227642;ENSG00000226467;ENSG00000228892;ENSG00000206324;ENSG00000105205;ENSG00000164303;ENSG00000135929;ENSG00000149476;ENSG00000166183;ENSG00000087085;ENSG00000160216;ENSG00000114200;ENSG00000133027;ENSG00000011009;ENSG00000196475;ENSG00000167588;ENSG00000170890;ENSG00000143845;ENSG00000185813;ENSG00000138308;ENSG00000102230…
Glycosphingolipid metabolism	21	80	0.946426	ENSG00000179913;ENSG00000187676;ENSG00000189366;ENSG00000182156;ENSG00000228727;ENSG00000006756;ENSG00000157399;ENSG00000118017;ENSG00000176383;ENSG00000121578;ENSG00000162630;ENSG00000172461;ENSG00000204099;ENSG00000106648;ENSG00000169660;ENSG00000204386;ENSG00000234846;ENSG00000227129;ENSG00000060642;ENSG00000128242;ENSG00000135587
Cholesterol biosynthesis 3 (Kandustch-Russell pathway)	1	9	0.976174	ENSG00000116133
N-glycan metabolism	16	70	0.984781	ENSG00000038002;ENSG00000172339;ENSG00000120697;ENSG00000179085;ENSG00000117682;ENSG00000071073;ENSG00000204099;ENSG00000160752;ENSG00000179163;ENSG00000182050;ENSG00000169660;ENSG00000128268;ENSG00000204386;ENSG00000234846;ENSG00000152904;ENSG00000073849
Cholesterol biosynthesis 1 (Bloch pathway)	3	20	0.984829	ENSG00000116133;ENSG00000110921;ENSG00000148377
Transport, Golgi apparatus	5	31	0.992498	ENSG00000164414;ENSG00000130958;ENSG00000174327;ENSG00000165449;ENSG00000152779
Glycosylphosphatidylinositol (GPI)-anchor biosynthesis	4	27	0.993227	ENSG00000112293;ENSG00000060642;ENSG00000087111;ENSG00000130714
Ether lipid metabolism	9	48	0.993833	ENSG00000164303;ENSG00000136960;ENSG00000170890;ENSG00000138308;ENSG00000075651;ENSG00000158786;ENSG00000147535;ENSG00000105499;ENSG00000067113
Lysine metabolism	11	57	0.995402	ENSG00000008311;ENSG00000123454;ENSG00000143149;ENSG00000164904;ENSG00000109576;ENSG00000181192;ENSG00000129151;ENSG00000108799;ENSG00000079931;ENSG00000179761;ENSG00000143653
Protein modification	54	208	0.995675	ENSG00000162999;ENSG00000120129;ENSG00000108861;ENSG00000139318;ENSG00000130829;ENSG00000116106;ENSG00000135333;ENSG00000196411;ENSG00000106123;ENSG00000141736;ENSG00000065361;ENSG00000183317;ENSG00000080224;ENSG00000143727;ENSG00000158716;ENSG00000112679;ENSG00000113240;ENSG00000189037;ENSG00000133878;ENSG00000112425;ENSG00000116675;ENSG00000117115;ENSG00000178568;ENSG00000112319;ENSG00000064655…
Transport, lysosomal	3	24	0.995982	ENSG00000033627;ENSG00000104044;ENSG00000119899
Sphingolipid metabolism	30	127	0.996143	ENSG00000179913;ENSG00000168350;ENSG00000187676;ENSG00000189366;ENSG00000182156;ENSG00000104763;ENSG00000118017;ENSG00000128274;ENSG00000176383;ENSG00000121578;ENSG00000206285;ENSG00000235863;ENSG00000169255;ENSG00000162630;ENSG00000172461;ENSG00000106648;ENSG00000143418;ENSG00000115850;ENSG00000060642;ENSG00000249948;ENSG00000163521;ENSG00000128242;ENSG00000070731;ENSG00000184005;ENSG00000160408…
Fatty acid biosynthesis (unsaturated)	1	15	0.998039	ENSG00000205678
Fatty acid elongation (even-chain)	1	15	0.998039	ENSG00000205678
Fatty acid elongation (odd-chain)	1	15	0.998039	ENSG00000205678
Aminoacyl-tRNA biosynthesis	5	39	0.999352	ENSG00000145982;ENSG00000162396;ENSG00000137513;ENSG00000116874;ENSG00000137411
Nucleotide metabolism	30	156	0.999989	ENSG00000156508;ENSG00000197959;ENSG00000188833;ENSG00000147853;ENSG00000162368;ENSG00000179958;ENSG00000168032;ENSG00000112541;ENSG00000171408;ENSG00000125458;ENSG00000115252;ENSG00000186642;ENSG00000172572;ENSG00000152270;ENSG00000105650;ENSG00000095464;ENSG00000185527;ENSG00000160191;ENSG00000123360;ENSG00000133256;ENSG00000112981;ENSG00000113231;ENSG00000077514;ENSG00000101751;ENSG00000007001…
Isolated	238	989	1	ENSG00000117020;ENSG00000103507;ENSG00000198848;ENSG00000133048;ENSG00000180138;ENSG00000188266;ENSG00000173786;ENSG00000114771;ENSG00000093010;ENSG00000091704;ENSG00000162999;ENSG00000204435;ENSG00000196730;ENSG00000159640;ENSG00000038002;ENSG00000120129;ENSG00000108861;ENSG00000139318;ENSG00000130829;ENSG00000104823;ENSG00000113790;ENSG00000111275;ENSG00000137124;ENSG00000159398;ENSG00000143149…
Oxidative phosphorylation	34	271	1	ENSG00000156885;ENSG00000014919;ENSG00000178105;ENSG00000118322;ENSG00000068650;ENSG00000188833;ENSG00000163399;ENSG00000018625;ENSG00000075673;ENSG00000129244;ENSG00000069849;ENSG00000067842;ENSG00000186009;ENSG00000116459;ENSG00000132932;ENSG00000081923;ENSG00000147416;ENSG00000213760;ENSG00000234920;ENSG00000033627;ENSG00000152670;ENSG00000080007;ENSG00000250565;ENSG00000171953;ENSG00000168032…

## Sheet: M6_CH
unique_pathway	matched_genes	total_genes	p_val	pathway_genes
Protein modification	33	208	2.33888e-06	ENSG00000143507;ENSG00000144843;ENSG00000182578;ENSG00000164086;ENSG00000044524;ENSG00000145242;ENSG00000133216;ENSG00000182511;ENSG00000000938;ENSG00000171094;ENSG00000010810;ENSG00000134242;ENSG00000072135;ENSG00000143322;ENSG00000101336;ENSG00000248099;ENSG00000113263;ENSG00000105639;ENSG00000254087;ENSG00000007264;ENSG00000169071;ENSG00000113721;ENSG00000167601;ENSG00000101213;ENSG00000112655…
Chondroitin heparan sulfate biosynthesis	9	43	0.00196007	ENSG00000131873;ENSG00000171310;ENSG00000182022;ENSG00000169826;ENSG00000147119;ENSG00000103489;ENSG00000015532;ENSG00000153976;ENSG00000122254
Protein degradation	5	20	0.00929428	ENSG00000164733;ENSG00000100448;ENSG00000163131;ENSG00000172543;ENSG00000101160
Glycosphingolipid metabolism	10	80	0.0427558	ENSG00000167889;ENSG00000175711;ENSG00000196371;ENSG00000180549;ENSG00000148288;ENSG00000196743;ENSG00000120820;ENSG00000176597;ENSG00000237172;ENSG00000156966
Sphingolipid metabolism	14	127	0.0475486	ENSG00000167889;ENSG00000175711;ENSG00000196371;ENSG00000180549;ENSG00000148288;ENSG00000157350;ENSG00000111728;ENSG00000120820;ENSG00000176597;ENSG00000237172;ENSG00000143753;ENSG00000176170;ENSG00000156966;ENSG00000117600
Keratan sulfate biosynthesis	4	22	0.057888	ENSG00000175711;ENSG00000147119;ENSG00000157350;ENSG00000156966
Glycosphingolipid biosynthesis-globo series	3	14	0.0647014	ENSG00000148288;ENSG00000157350;ENSG00000111728
Protein assembly	1	1	0.0679947	ENSG00000168487
Ether lipid metabolism	6	48	0.104142	ENSG00000166428;ENSG00000163803;ENSG00000117215;ENSG00000129219;ENSG00000153395;ENSG00000117600
Glycosphingolipid biosynthesis-lacto and neolacto series	4	27	0.106912	ENSG00000196371;ENSG00000180549;ENSG00000111728;ENSG00000176597
Inositol phosphate metabolism	11	108	0.113825	ENSG00000126264;ENSG00000161714;ENSG00000141506;ENSG00000204084;ENSG00000168918;ENSG00000171608;ENSG00000105851;ENSG00000150867;ENSG00000137841;ENSG00000196368;ENSG00000086544
Amino sugar and nucleotide sugar metabolism	4	30	0.142969	ENSG00000133063;ENSG00000159399;ENSG00000160883;ENSG00000124357
Purine metabolism	13	140	0.153559	ENSG00000196839;ENSG00000137496;ENSG00000138031;ENSG00000121281;ENSG00000025708;ENSG00000159399;ENSG00000160883;ENSG00000135318;ENSG00000184588;ENSG00000093072;ENSG00000142185;ENSG00000143179;ENSG00000138185
Carnitine shuttle (cytosolic)	1	3	0.190476	ENSG00000169169
Transport, lysosomal	3	24	0.22097	ENSG00000110719;ENSG00000123643;ENSG00000198246
Formation and hydrolysis of cholesterol esters	1	4	0.245563	ENSG00000107798
Pyrimidine metabolism	7	75	0.246153	ENSG00000171793;ENSG00000092964;ENSG00000113657;ENSG00000025708;ENSG00000135318;ENSG00000143179;ENSG00000138185
prostaglandin biosynthesis	5	52	0.277344	ENSG00000179593;ENSG00000163106;ENSG00000059377;ENSG00000244486;ENSG00000117600
Transport, peroxisomal	3	30	0.33435	ENSG00000123643;ENSG00000198753;ENSG00000141526
Fatty acid desaturation (even-chain)	1	6	0.344785	ENSG00000221968
Lysine metabolism	5	57	0.345642	ENSG00000227333;ENSG00000204371;ENSG00000167123;ENSG00000083444;ENSG00000143379
Glycerophospholipid metabolism	9	113	0.360864	ENSG00000166428;ENSG00000163803;ENSG00000117215;ENSG00000129219;ENSG00000125772;ENSG00000146070;ENSG00000153395;ENSG00000087157;ENSG00000117600
Carnitine shuttle (peroxisomal)	1	7	0.389407	ENSG00000169169
Carnitine shuttle (endoplasmic reticular)	1	7	0.389407	ENSG00000169169
O-glycan metabolism	3	33	0.391459	ENSG00000136542;ENSG00000143641;ENSG00000157350
Nicotinate and nicotinamide metabolism	4	49	0.42959	ENSG00000166741;ENSG00000135318;ENSG00000102575;ENSG00000004468
Vitamin B6 metabolism	1	8	0.431001	ENSG00000100092
Porphyrin metabolism	2	22	0.447069	ENSG00000178773;ENSG00000100292
Acyl-CoA hydrolysis	1	9	0.469773	ENSG00000123130
Ascorbate and aldarate metabolism	1	9	0.469773	ENSG00000107798
Sulfur metabolism	1	11	0.539597	ENSG00000006534
Transport, extracellular	22	327	0.556401	ENSG00000160326;ENSG00000137491;ENSG00000140090;ENSG00000173262;ENSG00000123643;ENSG00000181804;ENSG00000170961;ENSG00000103569;ENSG00000058668;ENSG00000104888;ENSG00000197506;ENSG00000079215;ENSG00000059804;ENSG00000105641;ENSG00000018280;ENSG00000173638;ENSG00000197496;ENSG00000108846;ENSG00000141526;ENSG00000017483;ENSG00000073060;ENSG00000089057
Starch and sucrose metabolism	2	27	0.557209	ENSG00000165434;ENSG00000100504
Glycosphingolipid biosynthesis-ganglio series	2	27	0.557209	ENSG00000157350;ENSG00000111728
Riboflavin metabolism	1	14	0.627531	ENSG00000102575
Pentose phosphate pathway	2	31	0.633515	ENSG00000006534;ENSG00000153574
Bile acid recycling	1	15	0.652952	ENSG00000108846
Blood group biosynthesis	1	17	0.698724	ENSG00000176597
Cysteine and methionine metabolism	3	53	0.709848	ENSG00000119772;ENSG00000104951;ENSG00000171989
Fructose and mannose metabolism	2	36	0.714006	ENSG00000159399;ENSG00000160883
Eicosanoid metabolism	1	18	0.719302	ENSG00000163106
Tricarboxylic acid cycle and glyoxylate dicarboxylate metabolism	3	55	0.73346	ENSG00000006534;ENSG00000198754;ENSG00000171989
Pool reactions	1	19	0.73848	ENSG00000105355
Transport, mitochondrial	5	91	0.752227	ENSG00000131748;ENSG00000103569;ENSG00000147454;ENSG00000173638;ENSG00000141526
Aminoacyl-tRNA biosynthesis	2	39	0.754831	ENSG00000204394;ENSG00000140105
Transport, endoplasmic reticular	2	40	0.767281	ENSG00000104888;ENSG00000173638
Butanoate metabolism	1	21	0.773007	ENSG00000171989
Glycolysis Gluconeogenesis	4	80	0.804284	ENSG00000006534;ENSG00000159399;ENSG00000160883;ENSG00000171989
Arginine and proline metabolism	3	65	0.829502	ENSG00000122884;ENSG00000088826;ENSG00000059573
Nucleotide metabolism	8	156	0.844461	ENSG00000196839;ENSG00000137496;ENSG00000106976;ENSG00000135318;ENSG00000184588;ENSG00000144231;ENSG00000143179;ENSG00000138185
Omega-3 fatty acid metabolism	2	50	0.864306	ENSG00000012779;ENSG00000221968
Other amino acid	1	30	0.880086	ENSG00000119772
Histidine metabolism	2	53	0.885224	ENSG00000006534;ENSG00000140287
Tyrosine metabolism	1	31	0.888305	ENSG00000006534
Transport, Golgi apparatus	1	31	0.888305	ENSG00000107819
Glycerolipid metabolism	3	74	0.889026	ENSG00000163803;ENSG00000117215;ENSG00000117600
Serotonin and melatonin biosynthesis	2	54	0.891507	ENSG00000147119;ENSG00000197093
Phenylalanine, tyrosine and tryptophan biosynthesis	11	220	0.895061	ENSG00000227333;ENSG00000204371;ENSG00000236759;ENSG00000206376;ENSG00000108592;ENSG00000105202;ENSG00000006534;ENSG00000104951;ENSG00000163106;ENSG00000147119;ENSG00000197093
Glutathione metabolism	1	33	0.903097	ENSG00000164294
Transport, nuclear	3	80	0.917654	ENSG00000108468;ENSG00000139278;ENSG00000100979
Glycine, serine and threonine metabolism	2	61	0.927307	ENSG00000135094;ENSG00000178773
Omega-6 fatty acid metabolism	1	39	0.936753	ENSG00000221968
Acylglycerides metabolism	1	39	0.936753	ENSG00000065357
Linoleate metabolism	2	64	0.938959	ENSG00000179593;ENSG00000164294
Arachidonic acid metabolism	4	109	0.945956	ENSG00000012779;ENSG00000179593;ENSG00000163106;ENSG00000164294
Pyruvate metabolism	1	42	0.948918	ENSG00000006534
N-glycan metabolism	1	70	0.993102	ENSG00000104774
Metabolism of xenobiotics by cytochrome P450	2	104	0.994766	ENSG00000006534;ENSG00000102575
Estrogen metabolism	1	75	0.995184	ENSG00000163106
Leukotriene metabolism	6	214	0.997552	ENSG00000012779;ENSG00000163106;ENSG00000177669;ENSG00000167261;ENSG00000141096;ENSG00000153395
Isolated	48	989	0.998626	ENSG00000072195;ENSG00000145632;ENSG00000119408;ENSG00000133063;ENSG00000104814;ENSG00000090376;ENSG00000143507;ENSG00000112079;ENSG00000092009;ENSG00000107968;ENSG00000163751;ENSG00000164086;ENSG00000168404;ENSG00000124491;ENSG00000088832;ENSG00000137200;ENSG00000095917;ENSG00000163162;ENSG00000136250;ENSG00000172985;ENSG00000059758;ENSG00000079150;ENSG00000083444;ENSG00000173193;ENSG00000101695…
Oxidative phosphorylation	8	271	0.99875	ENSG00000123136;ENSG00000110719;ENSG00000170004;ENSG00000058668;ENSG00000206190;ENSG00000143515;ENSG00000204560;ENSG00000138185
Bile acid biosynthesis	1	96	0.99894	ENSG00000198753
Retinol metabolism	2	133	0.999203	ENSG00000073737;ENSG00000244486

## Sheet: M7_CH
unique_pathway	matched_genes	total_genes	p_val	pathway_genes
Nucleotide metabolism	33	156	0.000275277	ENSG00000132664;ENSG00000186141;ENSG00000165609;ENSG00000256525;ENSG00000171302;ENSG00000134326;ENSG00000114956;ENSG00000181019;ENSG00000168393;ENSG00000159131;ENSG00000154027;ENSG00000143156;ENSG00000239672;ENSG00000156973;ENSG00000134575;ENSG00000148229;ENSG00000106628;ENSG00000168002;ENSG00000107951;ENSG00000218823;ENSG00000170222;ENSG00000111732;ENSG00000113456;ENSG00000111445;ENSG00000137054…
Sphingolipid metabolism	24	127	0.00851239	ENSG00000183778;ENSG00000170340;ENSG00000167769;ENSG00000198488;ENSG00000203805;ENSG00000176920;ENSG00000054983;ENSG00000177628;ENSG00000086062;ENSG00000136840;ENSG00000182272;ENSG00000103056;ENSG00000016864;ENSG00000163389;ENSG00000100422;ENSG00000119227;ENSG00000117069;ENSG00000141934;ENSG00000158850;ENSG00000172318;ENSG00000166224;ENSG00000139624;ENSG00000143315;ENSG00000101577
Starch and sucrose metabolism	7	27	0.0287269	ENSG00000171298;ENSG00000214013;ENSG00000114480;ENSG00000109814;ENSG00000173281;ENSG00000142102;ENSG00000056998
Glycosphingolipid metabolism	14	80	0.0685531	ENSG00000183778;ENSG00000170340;ENSG00000198488;ENSG00000054983;ENSG00000177628;ENSG00000086062;ENSG00000182272;ENSG00000103056;ENSG00000016864;ENSG00000163389;ENSG00000119227;ENSG00000158850;ENSG00000172318;ENSG00000143315
Glycosphingolipid biosynthesis-lacto and neolacto series	6	27	0.0807403	ENSG00000183778;ENSG00000170340;ENSG00000176920;ENSG00000086062;ENSG00000158850;ENSG00000172318
Fatty acid biosynthesis (unsaturated)	4	15	0.0837075	ENSG00000188921;ENSG00000066322;ENSG00000119915;ENSG00000165996
Fatty acid elongation (even-chain)	4	15	0.0837075	ENSG00000188921;ENSG00000066322;ENSG00000119915;ENSG00000165996
Fatty acid elongation (odd-chain)	4	15	0.0837075	ENSG00000188921;ENSG00000066322;ENSG00000119915;ENSG00000165996
Galactose metabolism	6	28	0.0933092	ENSG00000171298;ENSG00000214013;ENSG00000086062;ENSG00000167531;ENSG00000067057;ENSG00000169764
Keratan sulfate biosynthesis	5	22	0.0989201	ENSG00000170340;ENSG00000086062;ENSG00000183196;ENSG00000175264;ENSG00000158850
Omega-3 fatty acid metabolism	9	50	0.112197	ENSG00000105254;ENSG00000171954;ENSG00000149485;ENSG00000188921;ENSG00000111144;ENSG00000095303;ENSG00000066322;ENSG00000119915;ENSG00000165996
Transport, nuclear	13	80	0.121818	ENSG00000176194;ENSG00000163002;ENSG00000026103;ENSG00000149485;ENSG00000065833;ENSG00000170485;ENSG00000108559;ENSG00000167772;ENSG00000095303;ENSG00000198431;ENSG00000125450;ENSG00000135218;ENSG00000102900
Histidine metabolism	9	53	0.146988	ENSG00000157045;ENSG00000006695;ENSG00000096717;ENSG00000187531;ENSG00000183665;ENSG00000156795;ENSG00000066322;ENSG00000119915;ENSG00000156269
Protein modification	29	208	0.150006	ENSG00000060656;ENSG00000081721;ENSG00000013441;ENSG00000167065;ENSG00000158050;ENSG00000138166;ENSG00000142627;ENSG00000070886;ENSG00000154928;ENSG00000182580;ENSG00000104313;ENSG00000142623;ENSG00000182866;ENSG00000030304;ENSG00000134853;ENSG00000142619;ENSG00000060140;ENSG00000034152;ENSG00000153233;ENSG00000105426;ENSG00000047936;ENSG00000163785;ENSG00000065559;ENSG00000102010;ENSG00000143479…
Glycosylphosphatidylinositol (GPI)-anchor biosynthesis	5	27	0.190769	ENSG00000135845;ENSG00000151665;ENSG00000197121;ENSG00000119227;ENSG00000143315
Nicotinate and nicotinamide metabolism	8	49	0.193446	ENSG00000152620;ENSG00000076685;ENSG00000157064;ENSG00000183760;ENSG00000065615;ENSG00000197594;ENSG00000008130;ENSG00000185013
Riboflavin metabolism	3	14	0.211233	ENSG00000183760;ENSG00000197594;ENSG00000163352
Pyrimidine metabolism	11	75	0.236668	ENSG00000171302;ENSG00000168393;ENSG00000076685;ENSG00000143156;ENSG00000239672;ENSG00000197594;ENSG00000111732;ENSG00000011052;ENSG00000167900;ENSG00000198431;ENSG00000185013
Purine metabolism	19	140	0.249324	ENSG00000165609;ENSG00000171302;ENSG00000239900;ENSG00000114956;ENSG00000076685;ENSG00000159131;ENSG00000154027;ENSG00000116337;ENSG00000101890;ENSG00000143156;ENSG00000156515;ENSG00000167419;ENSG00000138363;ENSG00000239672;ENSG00000156973;ENSG00000178921;ENSG00000170222;ENSG00000011052;ENSG00000185013
Pantothenate and CoA biosynthesis	3	16	0.275692	ENSG00000197594;ENSG00000134575;ENSG00000125779
Pentose phosphate pathway	5	31	0.279332	ENSG00000229937;ENSG00000067057;ENSG00000142657;ENSG00000147224;ENSG00000158019
Blood group biosynthesis	3	17	0.308664	ENSG00000183778;ENSG00000170340;ENSG00000176920
Ether lipid metabolism	7	48	0.30943	ENSG00000203805;ENSG00000188257;ENSG00000064763;ENSG00000069764;ENSG00000116906;ENSG00000141934;ENSG00000101577
Glycerolipid metabolism	10	74	0.340658	ENSG00000143797;ENSG00000186281;ENSG00000203805;ENSG00000172954;ENSG00000011198;ENSG00000188257;ENSG00000026652;ENSG00000069764;ENSG00000141934;ENSG00000101577
Chondroitin heparan sulfate biosynthesis	6	43	0.371292	ENSG00000182197;ENSG00000158008;ENSG00000162694;ENSG00000111817;ENSG00000166507;ENSG00000125430
ROS detoxification	1	4	0.385967	ENSG00000112096
prostaglandin biosynthesis	7	52	0.387606	ENSG00000203805;ENSG00000161905;ENSG00000134184;ENSG00000099984;ENSG00000095303;ENSG00000141934;ENSG00000101577
Protein degradation	3	20	0.407342	ENSG00000143387;ENSG00000135047;ENSG00000165996
N-glycan metabolism	9	70	0.41189	ENSG00000244038;ENSG00000172269;ENSG00000001036;ENSG00000033170;ENSG00000086062;ENSG00000088035;ENSG00000104723;ENSG00000144057;ENSG00000158850
Glycerophospholipid metabolism	14	113	0.422541	ENSG00000143797;ENSG00000186281;ENSG00000203805;ENSG00000175505;ENSG00000172954;ENSG00000079462;ENSG00000011198;ENSG00000188257;ENSG00000026652;ENSG00000069764;ENSG00000018510;ENSG00000141934;ENSG00000101577;ENSG00000156471
Other amino acid	4	30	0.456947	ENSG00000198431;ENSG00000160200;ENSG00000198682;ENSG00000138801
Omega-6 fatty acid metabolism	5	39	0.468961	ENSG00000149485;ENSG00000188921;ENSG00000066322;ENSG00000119915;ENSG00000165996
Transport, endoplasmic reticular	5	40	0.49206	ENSG00000116704;ENSG00000149485;ENSG00000095303;ENSG00000117394;ENSG00000134780
Fatty acid desaturation (even-chain)	1	6	0.518942	ENSG00000149485
Thiamine metabolism	1	6	0.518942	ENSG00000163114
Terpenoid backbone biosynthesis	2	15	0.527224	ENSG00000181019;ENSG00000116237
Fatty acid activation (cytosolic)	2	16	0.563157	ENSG00000215009;ENSG00000197142
Folate metabolism	3	27	0.613758	ENSG00000228716;ENSG00000120254;ENSG00000100714
Eicosanoid metabolism	2	18	0.629007	ENSG00000197446;ENSG00000095303
Cholesterol biosynthesis 3 (Kandustch-Russell pathway)	1	9	0.666501	ENSG00000143815
Ascorbate and aldarate metabolism	1	9	0.666501	ENSG00000023572
Acylglycerides metabolism	4	39	0.670055	ENSG00000142798;ENSG00000187021;ENSG00000134780;ENSG00000116906
Isolated	110	989	0.676043	ENSG00000143870;ENSG00000250506;ENSG00000134058;ENSG00000171960;ENSG00000170035;ENSG00000134398;ENSG00000124356;ENSG00000065485;ENSG00000102096;ENSG00000170881;ENSG00000081721;ENSG00000147854;ENSG00000160087;ENSG00000013441;ENSG00000173846;ENSG00000164088;ENSG00000164332;ENSG00000158516;ENSG00000184182;ENSG00000112062;ENSG00000165338;ENSG00000167065;ENSG00000181019;ENSG00000158050;ENSG00000138166…
Amino sugar and nucleotide sugar metabolism	3	30	0.68604	ENSG00000170191;ENSG00000156515;ENSG00000131459
Fatty acid activation (endoplasmic reticular)	1	10	0.704859	ENSG00000197142
Glucocorticoid biosynthesis	1	10	0.704859	ENSG00000160882
Transport, Golgi apparatus	3	31	0.707766	ENSG00000158623;ENSG00000157593;ENSG00000117394
Inositol phosphate metabolism	11	108	0.710221	ENSG00000198825;ENSG00000240891;ENSG00000111696;ENSG00000145675;ENSG00000143393;ENSG00000155252;ENSG00000171862;ENSG00000143398;ENSG00000144048;ENSG00000078269;ENSG00000132958
Glycolysis Gluconeogenesis	8	80	0.714279	ENSG00000121900;ENSG00000074800;ENSG00000156515;ENSG00000226784;ENSG00000163114;ENSG00000067057;ENSG00000171314;ENSG00000119640
Porphyrin metabolism	2	22	0.73713	ENSG00000106605;ENSG00000071967
Glutathione metabolism	3	33	0.74773	ENSG00000139684;ENSG00000116157;ENSG00000006625
Miscellaneous	3	33	0.74773	ENSG00000167419;ENSG00000005381;ENSG00000131686
Fatty acid transfer reactions	1	12	0.768871	ENSG00000131238
Phenylalanine, tyrosine and tryptophan biosynthesis	22	220	0.790403	ENSG00000100462;ENSG00000211448;ENSG00000156689;ENSG00000068438;ENSG00000130540;ENSG00000138382;ENSG00000156239;ENSG00000134184;ENSG00000099984;ENSG00000087995;ENSG00000188573;ENSG00000203791;ENSG00000167419;ENSG00000183196;ENSG00000005381;ENSG00000066651;ENSG00000059588;ENSG00000214756;ENSG00000123600;ENSG00000166507;ENSG00000137574;ENSG00000145194
Heparan sulfate degradation	1	13	0.795475	ENSG00000165102
Keratan sulfate degradation	1	13	0.795475	ENSG00000001036
Transport, extracellular	33	327	0.818214	ENSG00000112053;ENSG00000180773;ENSG00000155850;ENSG00000104635;ENSG00000164707;ENSG00000158623;ENSG00000143570;ENSG00000105509;ENSG00000103044;ENSG00000142798;ENSG00000103222;ENSG00000074370;ENSG00000167772;ENSG00000072041;ENSG00000196950;ENSG00000185052;ENSG00000112077;ENSG00000225697;ENSG00000105281;ENSG00000162383;ENSG00000117394;ENSG00000139514;ENSG00000003989;ENSG00000100678;ENSG00000144136…
Nitrogen metabolism	1	14	0.819024	ENSG00000131686
Glycosphingolipid biosynthesis-globo series	1	14	0.819024	ENSG00000176920
Arachidonic acid metabolism	10	109	0.819145	ENSG00000171954;ENSG00000197446;ENSG00000108839;ENSG00000161905;ENSG00000116157;ENSG00000134184;ENSG00000099984;ENSG00000167600;ENSG00000131238;ENSG00000095303
Glycosphingolipid biosynthesis-ganglio series	2	27	0.83349	ENSG00000136840;ENSG00000117069
Bile acid recycling	1	15	0.839867	ENSG00000103222
Aminoacyl-tRNA biosynthesis	3	39	0.841826	ENSG00000116120;ENSG00000146282;ENSG00000031698
Alanine, aspartate and glutamate metabolism	3	40	0.85415	ENSG00000135821;ENSG00000134333;ENSG00000006625
Cysteine and methionine metabolism	4	53	0.873347	ENSG00000167419;ENSG00000105854;ENSG00000198431;ENSG00000160200
Linoleate metabolism	5	64	0.873816	ENSG00000197446;ENSG00000161905;ENSG00000116157;ENSG00000167600;ENSG00000095303
Chondroitin sulfate degradation	1	17	0.874641	ENSG00000113273
Estrogen metabolism	6	75	0.876111	ENSG00000197446;ENSG00000134184;ENSG00000099984;ENSG00000167600;ENSG00000167419;ENSG00000005381
Pyruvate metabolism	3	42	0.876305	ENSG00000124767;ENSG00000134333;ENSG00000065833
Pool reactions	1	19	0.901877	ENSG00000176194
O-glycan metabolism	2	33	0.90642	ENSG00000139629;ENSG00000198488
Transport, mitochondrial	7	91	0.911726	ENSG00000115657;ENSG00000143797;ENSG00000026652;ENSG00000112077;ENSG00000175567;ENSG00000175592;ENSG00000123684
Beta oxidation of phytanic acid (peroxisomal)	1	20	0.913193	ENSG00000197142
Cholesterol biosynthesis 1 (Bloch pathway)	1	20	0.913193	ENSG00000143815
Transport, lysosomal	1	24	0.946845	ENSG00000158623
Serotonin and melatonin biosynthesis	3	54	0.95665	ENSG00000130540;ENSG00000183196;ENSG00000166507
Lysine metabolism	3	57	0.96709	ENSG00000198756;ENSG00000185420;ENSG00000152455
Androgen metabolism	1	29	0.97123	ENSG00000128039
Propanoate metabolism	2	46	0.975029	ENSG00000170426;ENSG00000240857
Oxidative phosphorylation	22	271	0.975353	ENSG00000186625;ENSG00000064703;ENSG00000171302;ENSG00000160471;ENSG00000079785;ENSG00000108654;ENSG00000170516;ENSG00000138346;ENSG00000163161;ENSG00000187581;ENSG00000113141;ENSG00000112118;ENSG00000074370;ENSG00000138375;ENSG00000125485;ENSG00000021574;ENSG00000107625;ENSG00000102781;ENSG00000134452;ENSG00000067048;ENSG00000163214;ENSG00000141543
Arginine and proline metabolism	3	65	0.984543	ENSG00000142920;ENSG00000143811;ENSG00000064763
Fructose and mannose metabolism	1	36	0.987837	ENSG00000156515
Leukotriene metabolism	15	214	0.990503	ENSG00000170426;ENSG00000171954;ENSG00000143797;ENSG00000197446;ENSG00000108839;ENSG00000172954;ENSG00000134184;ENSG00000099984;ENSG00000167600;ENSG00000111144;ENSG00000097033;ENSG00000197142;ENSG00000240857;ENSG00000176393;ENSG00000123684
Valine, leucine, and isoleucine metabolism	3	72	0.99219	ENSG00000170426;ENSG00000240857;ENSG00000179148
Retinol metabolism	7	133	0.996049	ENSG00000170426;ENSG00000197446;ENSG00000147160;ENSG00000167600;ENSG00000187021;ENSG00000240857;ENSG00000134780
Bile acid biosynthesis	4	96	0.996951	ENSG00000170426;ENSG00000240857;ENSG00000181915;ENSG00000138135
Metabolism of xenobiotics by cytochrome P450	4	104	0.998593	ENSG00000134184;ENSG00000099984;ENSG00000167419;ENSG00000134575
Tricarboxylic acid cycle and glyoxylate dicarboxylate metabolism	1	55	0.998835	ENSG00000131473
Vitamin E metabolism	1	56	0.99897	ENSG00000171954
Steroid metabolism	3	96	0.99933	ENSG00000197446;ENSG00000160882;ENSG00000167600
Glycine, serine and threonine metabolism	1	61	0.999446	ENSG00000156689

## Sheet: M1_RP
unique_pathway	matched_genes	total_genes	p_val	pathway_genes
Valine, leucine, and isoleucine metabolism	28	72	8.28577e-12	ENSG00000167315;ENSG00000106049;ENSG00000197894;ENSG00000143149;ENSG00000103150;ENSG00000198130;ENSG00000084754;ENSG00000138029;ENSG00000138796;ENSG00000117054;ENSG00000122971;ENSG00000196177;ENSG00000128928;ENSG00000119711;ENSG00000146085;ENSG00000175198;ENSG00000114054;ENSG00000186153;ENSG00000148090;ENSG00000164039;ENSG00000078070;ENSG00000248098;ENSG00000083123;ENSG00000131844;ENSG00000111058…
Tricarboxylic acid cycle and glyoxylate dicarboxylate metabolism	23	55	1.1449e-10	ENSG00000062485;ENSG00000091140;ENSG00000119689;ENSG00000166816;ENSG00000143149;ENSG00000091483;ENSG00000138413;ENSG00000182054;ENSG00000166411;ENSG00000111716;ENSG00000014641;ENSG00000146701;ENSG00000105953;ENSG00000100412;ENSG00000083720;ENSG00000073578;ENSG00000117118;ENSG00000143252;ENSG00000204370;ENSG00000110435;ENSG00000172340;ENSG00000163541;ENSG00000136143
Transport, mitochondrial	22	91	1.88743e-05	ENSG00000004864;ENSG00000102743;ENSG00000167315;ENSG00000110090;ENSG00000157184;ENSG00000023330;ENSG00000151726;ENSG00000112992;ENSG00000143158;ENSG00000151729;ENSG00000005022;ENSG00000169100;ENSG00000138029;ENSG00000117054;ENSG00000060762;ENSG00000075415;ENSG00000155380;ENSG00000109424;ENSG00000178537;ENSG00000122912;ENSG00000182902;ENSG00000115840
Aminoacyl-tRNA biosynthesis	13	39	2.76766e-05	ENSG00000116874;ENSG00000103707;ENSG00000185418;ENSG00000090861;ENSG00000011376;ENSG00000134440;ENSG00000117593;ENSG00000067704;ENSG00000146282;ENSG00000031698;ENSG00000137513;ENSG00000143374;ENSG00000247626
Butanoate metabolism	9	21	5.12368e-05	ENSG00000151498;ENSG00000117054;ENSG00000122971;ENSG00000196177;ENSG00000120437;ENSG00000111716;ENSG00000164039;ENSG00000161267;ENSG00000081760
Beta oxidation of poly-unsaturated fatty acids (mitochondrial)	6	10	9.56223e-05	ENSG00000167315;ENSG00000104325;ENSG00000084754;ENSG00000138029;ENSG00000138796;ENSG00000087008
Propanoate metabolism	13	46	0.000189211	ENSG00000197894;ENSG00000103150;ENSG00000198130;ENSG00000151498;ENSG00000117054;ENSG00000122971;ENSG00000196177;ENSG00000119711;ENSG00000186153;ENSG00000164039;ENSG00000111058;ENSG00000154930;ENSG00000145439
Beta oxidation of odd-chain fatty acids (mitochondrial)	6	11	0.000193925	ENSG00000167315;ENSG00000084754;ENSG00000138029;ENSG00000138796;ENSG00000117054;ENSG00000196177
Beta oxidation of even-chain fatty acids (mitochondrial)	6	12	0.000357584	ENSG00000167315;ENSG00000084754;ENSG00000138029;ENSG00000138796;ENSG00000117054;ENSG00000196177
Beta oxidation of branched-chain fatty acids (mitochondrial)	5	9	0.000629043	ENSG00000167315;ENSG00000084754;ENSG00000138029;ENSG00000138796;ENSG00000117054
C5-branched dibasic acid metabolism	3	3	0.000803992	ENSG00000172340;ENSG00000163541;ENSG00000136143
Thiamine metabolism	4	6	0.000957218	ENSG00000131828;ENSG00000163114;ENSG00000168291;ENSG00000259431
Beta oxidation of unsaturated fatty acids (n-7) (mitochondrial)	7	19	0.00107986	ENSG00000167315;ENSG00000084754;ENSG00000138029;ENSG00000138796;ENSG00000133835;ENSG00000117054;ENSG00000087008
Beta oxidation of di-unsaturated fatty acids (n-6) (mitochondrial)	6	15	0.00151928	ENSG00000167315;ENSG00000104325;ENSG00000084754;ENSG00000138029;ENSG00000138796;ENSG00000117054
Glycolysis Gluconeogenesis	16	80	0.00238183	ENSG00000197894;ENSG00000150768;ENSG00000091140;ENSG00000143149;ENSG00000111716;ENSG00000226784;ENSG00000131828;ENSG00000163114;ENSG00000168291;ENSG00000152556;ENSG00000102144;ENSG00000079739;ENSG00000111058;ENSG00000110435;ENSG00000154930;ENSG00000121691
Cysteine and methionine metabolism	12	53	0.0028074	ENSG00000168710;ENSG00000116761;ENSG00000091140;ENSG00000120053;ENSG00000125166;ENSG00000111716;ENSG00000014641;ENSG00000146701;ENSG00000149089;ENSG00000145293;ENSG00000248098;ENSG00000083123
Tryptophan metabolism	6	18	0.0044262	ENSG00000084754;ENSG00000138796;ENSG00000075239;ENSG00000189221;ENSG00000109576;ENSG00000137944
Beta oxidation of unsaturated fatty acids (n-9) (mitochondrial)	5	13	0.00468891	ENSG00000167315;ENSG00000084754;ENSG00000138029;ENSG00000138796;ENSG00000117054
Omega-6 fatty acid metabolism	9	39	0.0081418	ENSG00000167315;ENSG00000104325;ENSG00000084754;ENSG00000138029;ENSG00000138796;ENSG00000133835;ENSG00000117054;ENSG00000074696;ENSG00000087008
Oxidative phosphorylation	36	271	0.0162924	ENSG00000186625;ENSG00000179091;ENSG00000140374;ENSG00000171503;ENSG00000132153;ENSG00000138777;ENSG00000125375;ENSG00000139180;ENSG00000130414;ENSG00000004779;ENSG00000136521;ENSG00000023228;ENSG00000158864;ENSG00000167792;ENSG00000164258;ENSG00000143153;ENSG00000069849;ENSG00000157087;ENSG00000152234;ENSG00000110955;ENSG00000165629;ENSG00000100554;ENSG00000116459;ENSG00000047249;ENSG00000154518…
Beta oxidation of phytanic acid (peroxisomal)	5	20	0.0328073	ENSG00000151726;ENSG00000131373;ENSG00000133835;ENSG00000107537;ENSG00000087008
Folate metabolism	6	27	0.0345138	ENSG00000171723;ENSG00000144908;ENSG00000091140;ENSG00000140905;ENSG00000164172;ENSG00000100714
Lysine metabolism	10	57	0.0354907	ENSG00000091140;ENSG00000119689;ENSG00000143149;ENSG00000114902;ENSG00000105953;ENSG00000109576;ENSG00000185973;ENSG00000110435;ENSG00000136169;ENSG00000166562
Terpenoid backbone biosynthesis	4	15	0.0443086	ENSG00000173085;ENSG00000119723;ENSG00000132423;ENSG00000164494
Biotin metabolism	2	4	0.0458042	ENSG00000076555;ENSG00000169814
Beta oxidation of di-unsaturated fatty acids (n-6) (peroxisomal)	3	10	0.0587729	ENSG00000104325;ENSG00000133835;ENSG00000087008
Vitamin E metabolism	9	56	0.0718994	ENSG00000167315;ENSG00000167114;ENSG00000104325;ENSG00000168671;ENSG00000084754;ENSG00000138029;ENSG00000138796;ENSG00000133835;ENSG00000087008
Alanine, aspartate and glutamate metabolism	7	40	0.0733025	ENSG00000147471;ENSG00000091483;ENSG00000120053;ENSG00000125166;ENSG00000109576;ENSG00000137944;ENSG00000112294
Miscellaneous	6	33	0.0808341	ENSG00000197894;ENSG00000166016;ENSG00000104267;ENSG00000174990;ENSG00000121691;ENSG00000159593
Beta oxidation of even-chain fatty acids (peroxisomal)	2	6	0.101058	ENSG00000133835;ENSG00000087008
Cholesterol metabolism	3	13	0.113922	ENSG00000160752;ENSG00000120437;ENSG00000081760
Carnitine shuttle (peroxisomal)	2	7	0.13302	ENSG00000110090;ENSG00000178537
Carnitine shuttle (endoplasmic reticular)	2	7	0.13302	ENSG00000110090;ENSG00000178537
Nitrogen metabolism	3	14	0.135449	ENSG00000104267;ENSG00000174990;ENSG00000159593
Carnitine shuttle (mitochondrial)	2	8	0.166847	ENSG00000157184;ENSG00000178537
Beta oxidation of unsaturated fatty acids (n-9) (peroxisomal)	2	8	0.166847	ENSG00000133835;ENSG00000087008
Nicotinate and nicotinamide metabolism	7	49	0.166992	ENSG00000077009;ENSG00000138413;ENSG00000182054;ENSG00000163864;ENSG00000198805;ENSG00000159348;ENSG00000173614
Transport, lysosomal	4	24	0.179699	ENSG00000119899;ENSG00000047249;ENSG00000071553;ENSG00000159720
Pantothenate and CoA biosynthesis	3	16	0.182085	ENSG00000152782;ENSG00000157881;ENSG00000127125
Biopterin metabolism	2	10	0.2377	ENSG00000166228;ENSG00000132570
Glycosylphosphatidylinositol (GPI)-anchor biosynthesis	4	27	0.240235	ENSG00000100564;ENSG00000163964;ENSG00000060642;ENSG00000255072
Carnitine shuttle (cytosolic)	1	3	0.254479	ENSG00000110090
Cholesterol biosynthesis 2	1	3	0.254479	ENSG00000172893
Arginine and proline metabolism	8	65	0.25632	ENSG00000143149;ENSG00000120053;ENSG00000125166;ENSG00000081181;ENSG00000189221;ENSG00000065154;ENSG00000102172;ENSG00000174990
Sulfur metabolism	2	11	0.273766	ENSG00000162813;ENSG00000120053
Protein degradation	3	20	0.284483	ENSG00000166340;ENSG00000135047;ENSG00000100600
Cholesterol biosynthesis 1 (Bloch pathway)	3	20	0.284483	ENSG00000001630;ENSG00000172893;ENSG00000067064
Acylglycerides metabolism	5	39	0.296278	ENSG00000203837;ENSG00000115884;ENSG00000006757;ENSG00000116906;ENSG00000182333
ROS detoxification	1	4	0.324037	ENSG00000121691
Lipoic acid metabolism	1	4	0.324037	ENSG00000091140
N-glycan metabolism	8	70	0.326602	ENSG00000038002;ENSG00000160752;ENSG00000175283;ENSG00000049860;ENSG00000109323;ENSG00000117682;ENSG00000119523;ENSG00000000419
Porphyrin metabolism	3	22	0.337569	ENSG00000023330;ENSG00000165060;ENSG00000004961
Keratan sulfate degradation	2	13	0.345356	ENSG00000038002;ENSG00000049860
Fatty acid biosynthesis (even-chain)	1	6	0.444335	ENSG00000076555
Fatty acid activation (cytosolic)	2	16	0.447714	ENSG00000151726;ENSG00000005187
beta-Alanine metabolism	2	17	0.479834	ENSG00000143149;ENSG00000084754
Chondroitin sulfate degradation	2	17	0.479834	ENSG00000049860;ENSG00000114378
Galactose metabolism	3	28	0.49215	ENSG00000156958;ENSG00000152556;ENSG00000169764
Glycine, serine and threonine metabolism	6	61	0.509318	ENSG00000091140;ENSG00000023330;ENSG00000140905;ENSG00000135069;ENSG00000196177;ENSG00000185875
Transport, endoplasmic reticular	4	40	0.52006	ENSG00000141179;ENSG00000206288;ENSG00000112473;ENSG00000124164
Other amino acid	3	30	0.539817	ENSG00000168710;ENSG00000116761;ENSG00000247626
Bile acid biosynthesis	9	96	0.545452	ENSG00000197894;ENSG00000143149;ENSG00000133835;ENSG00000186153;ENSG00000164039;ENSG00000116171;ENSG00000087008;ENSG00000145439;ENSG00000172817
Histidine metabolism	5	53	0.558434	ENSG00000006695;ENSG00000143149;ENSG00000189221;ENSG00000156795;ENSG00000117682
Pyruvate metabolism	4	42	0.559792	ENSG00000197894;ENSG00000166816;ENSG00000143149;ENSG00000148090
Tyrosine metabolism	3	31	0.562669	ENSG00000197894;ENSG00000189221;ENSG00000137857
Cholesterol biosynthesis 3 (Kandustch-Russell pathway)	1	9	0.585944	ENSG00000001630
Ascorbate and aldarate metabolism	1	9	0.585944	ENSG00000143149
Nucleotide metabolism	14	156	0.602833	ENSG00000172113;ENSG00000186141;ENSG00000129187;ENSG00000156508;ENSG00000167658;ENSG00000198805;ENSG00000139053;ENSG00000162368;ENSG00000170502;ENSG00000102978;ENSG00000140598;ENSG00000164347;ENSG00000168827;ENSG00000187097
Glutathione metabolism	3	33	0.606245	ENSG00000165672;ENSG00000197894;ENSG00000002549
Fatty acid activation (endoplasmic reticular)	1	10	0.624638	ENSG00000151726
Vitamin D metabolism	1	10	0.624638	ENSG00000119723
Fructose and mannose metabolism	3	36	0.66601	ENSG00000173540;ENSG00000123836;ENSG00000164068
Steroid metabolism	8	96	0.684508	ENSG00000140459;ENSG00000168671;ENSG00000084754;ENSG00000138796;ENSG00000133835;ENSG00000119723;ENSG00000084090;ENSG00000172817
Arachidonic acid metabolism	9	109	0.700115	ENSG00000167315;ENSG00000167114;ENSG00000065621;ENSG00000106853;ENSG00000084754;ENSG00000138029;ENSG00000138796;ENSG00000133835;ENSG00000087008
Pyrimidine metabolism	6	75	0.71331	ENSG00000172113;ENSG00000094841;ENSG00000198805;ENSG00000162368;ENSG00000114491;ENSG00000187097
Heparan sulfate degradation	1	13	0.720389	ENSG00000049860
Starch and sucrose metabolism	2	27	0.732241	ENSG00000114480;ENSG00000163754
Glycosphingolipid biosynthesis-globo series	1	14	0.746547	ENSG00000049860
Fatty acid biosynthesis (unsaturated)	1	15	0.770264	ENSG00000074696
Fatty acid elongation (even-chain)	1	15	0.770264	ENSG00000074696
Fatty acid elongation (odd-chain)	1	15	0.770264	ENSG00000074696
Purine metabolism	11	140	0.770291	ENSG00000172113;ENSG00000155897;ENSG00000156110;ENSG00000151498;ENSG00000117054;ENSG00000198805;ENSG00000100938;ENSG00000139053;ENSG00000170502;ENSG00000087008;ENSG00000187097
Amino sugar and nucleotide sugar metabolism	2	30	0.784378	ENSG00000170191;ENSG00000049860
Pentose phosphate pathway	2	31	0.799668	ENSG00000152556;ENSG00000079739
Retinol metabolism	10	133	0.808516	ENSG00000163684;ENSG00000203837;ENSG00000197894;ENSG00000168671;ENSG00000072042;ENSG00000186153;ENSG00000164039;ENSG00000006757;ENSG00000145439;ENSG00000182333
Ether lipid metabolism	3	48	0.838909	ENSG00000111666;ENSG00000116906;ENSG00000162407
Glycerophospholipid metabolism	8	113	0.841131	ENSG00000070748;ENSG00000179598;ENSG00000152642;ENSG00000158006;ENSG00000111666;ENSG00000138678;ENSG00000162407;ENSG00000156471
Pool reactions	1	19	0.844962	ENSG00000165059
Omega-3 fatty acid metabolism	3	50	0.858635	ENSG00000133835;ENSG00000074696;ENSG00000087008
Leukotriene metabolism	16	214	0.860819	ENSG00000167315;ENSG00000065621;ENSG00000197894;ENSG00000102383;ENSG00000104325;ENSG00000151726;ENSG00000143149;ENSG00000106853;ENSG00000084754;ENSG00000138029;ENSG00000138796;ENSG00000133835;ENSG00000186153;ENSG00000164039;ENSG00000087008;ENSG00000145439
prostaglandin biosynthesis	3	52	0.876217	ENSG00000163684;ENSG00000065621;ENSG00000162407
Transport, nuclear	5	80	0.879816	ENSG00000167114;ENSG00000110090;ENSG00000157184;ENSG00000151726;ENSG00000117054
Keratan sulfate biosynthesis	1	22	0.884597	ENSG00000174684
Serotonin and melatonin biosynthesis	3	54	0.891837	ENSG00000197894;ENSG00000143149;ENSG00000189221
Glycerolipid metabolism	4	74	0.924958	ENSG00000197894;ENSG00000143149;ENSG00000138678;ENSG00000162407
Glycosphingolipid biosynthesis-ganglio series	1	27	0.929486	ENSG00000049860
Glycosphingolipid biosynthesis-lacto and neolacto series	1	27	0.929486	ENSG00000174684
Inositol phosphate metabolism	6	108	0.946602	ENSG00000205808;ENSG00000155099;ENSG00000126821;ENSG00000107242;ENSG00000115556;ENSG00000112367
Transport, peroxisomal	1	30	0.947547	ENSG00000155380
Glycosphingolipid metabolism	4	80	0.949247	ENSG00000177628;ENSG00000049860;ENSG00000060642;ENSG00000166311
Transport, Golgi apparatus	1	31	0.952476	ENSG00000205060
Phenylalanine, tyrosine and tryptophan biosynthesis	14	220	0.95897	ENSG00000100462;ENSG00000065621;ENSG00000197894;ENSG00000168671;ENSG00000169519;ENSG00000143149;ENSG00000120053;ENSG00000125166;ENSG00000189221;ENSG00000109576;ENSG00000174173;ENSG00000137944;ENSG00000162851;ENSG00000121691
Sphingolipid metabolism	7	127	0.959892	ENSG00000177628;ENSG00000104763;ENSG00000060642;ENSG00000070610;ENSG00000166311;ENSG00000126821;ENSG00000162407
O-glycan metabolism	1	33	0.960992	ENSG00000140297
Transport, extracellular	20	327	0.988983	ENSG00000167114;ENSG00000112394;ENSG00000136868;ENSG00000121769;ENSG00000143153;ENSG00000157087;ENSG00000072756;ENSG00000115884;ENSG00000181856;ENSG00000168003;ENSG00000155380;ENSG00000187714;ENSG00000104267;ENSG00000174990;ENSG00000178537;ENSG00000135917;ENSG00000126821;ENSG00000121270;ENSG00000162407;ENSG00000159593
Metabolism of xenobiotics by cytochrome P450	3	104	0.997642	ENSG00000065621;ENSG00000197894;ENSG00000168671
Linoleate metabolism	1	64	0.998198	ENSG00000168671
Estrogen metabolism	1	75	0.999399	ENSG00000065621
Protein modification	4	208	0.999998	ENSG00000108861;ENSG00000154928;ENSG00000137764;ENSG00000112425
Isolated	48	989	1	ENSG00000108179;ENSG00000101049;ENSG00000172977;ENSG00000172046;ENSG00000166340;ENSG00000188266;ENSG00000116514;ENSG00000163644;ENSG00000168671;ENSG00000038002;ENSG00000108861;ENSG00000247077;ENSG00000143278;ENSG00000143149;ENSG00000180233;ENSG00000004478;ENSG00000163743;ENSG00000163659;ENSG00000159461;ENSG00000187566;ENSG00000149269;ENSG00000185345;ENSG00000120265;ENSG00000102225;ENSG00000067177…

## Sheet: M2_RP
unique_pathway	matched_genes	total_genes	p_val	pathway_genes
Glycine, serine and threonine metabolism	27	61	6.62554e-10	ENSG00000149124;ENSG00000237289;ENSG00000168237;ENSG00000110887;ENSG00000123453;ENSG00000172482;ENSG00000132840;ENSG00000171766;ENSG00000100031;ENSG00000178445;ENSG00000145020;ENSG00000132837;ENSG00000164904;ENSG00000116882;ENSG00000179761;ENSG00000101323;ENSG00000223572;ENSG00000016391;ENSG00000145692;ENSG00000167720;ENSG00000176974;ENSG00000113492;ENSG00000137563;ENSG00000100121;ENSG00000166840…
Vitamin E metabolism	25	56	2.33642e-09	ENSG00000198721;ENSG00000213759;ENSG00000173610;ENSG00000119673;ENSG00000140284;ENSG00000177465;ENSG00000145626;ENSG00000127884;ENSG00000242612;ENSG00000060971;ENSG00000186529;ENSG00000161533;ENSG00000242515;ENSG00000242366;ENSG00000244122;ENSG00000167165;ENSG00000241119;ENSG00000136881;ENSG00000184227;ENSG00000171234;ENSG00000109181;ENSG00000135220;ENSG00000167107;ENSG00000186115;ENSG00000133116
Bile acid biosynthesis	31	96	2.79179e-07	ENSG00000119673;ENSG00000140284;ENSG00000198610;ENSG00000177465;ENSG00000172955;ENSG00000147576;ENSG00000139988;ENSG00000160868;ENSG00000180432;ENSG00000135929;ENSG00000113790;ENSG00000111275;ENSG00000137124;ENSG00000072210;ENSG00000060971;ENSG00000203859;ENSG00000164904;ENSG00000161533;ENSG00000198189;ENSG00000087076;ENSG00000136881;ENSG00000184227;ENSG00000205669;ENSG00000130821;ENSG00000225312…
Transport, extracellular	69	327	4.31181e-06	ENSG00000146039;ENSG00000112337;ENSG00000113504;ENSG00000124564;ENSG00000145217;ENSG00000137204;ENSG00000021488;ENSG00000076351;ENSG00000174502;ENSG00000158865;ENSG00000197891;ENSG00000023839;ENSG00000154025;ENSG00000198569;ENSG00000180638;ENSG00000186335;ENSG00000148942;ENSG00000256870;ENSG00000135744;ENSG00000117834;ENSG00000163586;ENSG00000145384;ENSG00000110195;ENSG00000139540;ENSG00000118137…
Pyruvate metabolism	17	42	4.82598e-06	ENSG00000117448;ENSG00000182224;ENSG00000172955;ENSG00000147576;ENSG00000111275;ENSG00000108602;ENSG00000137124;ENSG00000072210;ENSG00000063854;ENSG00000164904;ENSG00000173599;ENSG00000167699;ENSG00000124253;ENSG00000100889;ENSG00000143627;ENSG00000053371;ENSG00000137106
Retinol metabolism	34	133	2.67081e-05	ENSG00000213759;ENSG00000173610;ENSG00000198610;ENSG00000172955;ENSG00000145626;ENSG00000147576;ENSG00000139988;ENSG00000160870;ENSG00000160868;ENSG00000165092;ENSG00000172828;ENSG00000187630;ENSG00000198189;ENSG00000087076;ENSG00000135697;ENSG00000242515;ENSG00000242366;ENSG00000244122;ENSG00000167165;ENSG00000241119;ENSG00000135437;ENSG00000186204;ENSG00000171234;ENSG00000109181;ENSG00000225312…
Metabolism of xenobiotics by cytochrome P450	28	104	5.13521e-05	ENSG00000213759;ENSG00000173610;ENSG00000198610;ENSG00000172955;ENSG00000145626;ENSG00000147576;ENSG00000160870;ENSG00000160868;ENSG00000187048;ENSG00000108602;ENSG00000162482;ENSG00000163295;ENSG00000162551;ENSG00000104808;ENSG00000162365;ENSG00000243955;ENSG00000244067;ENSG00000102575;ENSG00000242515;ENSG00000242366;ENSG00000244122;ENSG00000167165;ENSG00000241119;ENSG00000186204;ENSG00000171234…
beta-Alanine metabolism	9	17	7.16915e-05	ENSG00000183044;ENSG00000127884;ENSG00000111275;ENSG00000137124;ENSG00000072210;ENSG00000164904;ENSG00000100024;ENSG00000133313;ENSG00000150656
Arginine and proline metabolism	20	65	8.30672e-05	ENSG00000141504;ENSG00000241935;ENSG00000237289;ENSG00000110887;ENSG00000123453;ENSG00000111275;ENSG00000137124;ENSG00000072210;ENSG00000069535;ENSG00000164904;ENSG00000223572;ENSG00000133313;ENSG00000100033;ENSG00000250799;ENSG00000118514;ENSG00000116771;ENSG00000150656;ENSG00000159423;ENSG00000072682;ENSG00000243989
Pentose and glucuronate interconversions	7	12	0.000218152	ENSG00000117448;ENSG00000104808;ENSG00000169738;ENSG00000115425;ENSG00000171174;ENSG00000053371;ENSG00000093217
Steroid metabolism	25	96	0.000230635	ENSG00000213759;ENSG00000173610;ENSG00000198610;ENSG00000145626;ENSG00000160870;ENSG00000160868;ENSG00000148795;ENSG00000145476;ENSG00000203859;ENSG00000198189;ENSG00000242515;ENSG00000242366;ENSG00000244122;ENSG00000167165;ENSG00000241119;ENSG00000186204;ENSG00000171234;ENSG00000109181;ENSG00000225312;ENSG00000228357;ENSG00000228712;ENSG00000112474;ENSG00000232357;ENSG00000204228;ENSG00000135220
Valine, leucine, and isoleucine metabolism	20	72	0.000389347	ENSG00000198610;ENSG00000139988;ENSG00000183044;ENSG00000127884;ENSG00000111275;ENSG00000137124;ENSG00000072210;ENSG00000179477;ENSG00000138356;ENSG00000164904;ENSG00000198189;ENSG00000087076;ENSG00000131069;ENSG00000113492;ENSG00000225312;ENSG00000228357;ENSG00000228712;ENSG00000112474;ENSG00000232357;ENSG00000204228
Vitamin D metabolism	6	10	0.000524795	ENSG00000019186;ENSG00000135929;ENSG00000111012;ENSG00000145476;ENSG00000081479;ENSG00000107611
Glycerolipid metabolism	20	74	0.000575973	ENSG00000117448;ENSG00000204310;ENSG00000235758;ENSG00000236873;ENSG00000227642;ENSG00000226467;ENSG00000228892;ENSG00000206324;ENSG00000176485;ENSG00000172955;ENSG00000111275;ENSG00000137124;ENSG00000072210;ENSG00000163295;ENSG00000162551;ENSG00000164904;ENSG00000170890;ENSG00000164089;ENSG00000138308;ENSG00000105499
Alanine, aspartate and glutamate metabolism	13	40	0.000823907	ENSG00000183044;ENSG00000167701;ENSG00000126522;ENSG00000108381;ENSG00000130707;ENSG00000114021;ENSG00000162174;ENSG00000166123;ENSG00000203797;ENSG00000159423;ENSG00000134864;ENSG00000171097;ENSG00000132744
Leukotriene metabolism	43	214	0.000955232	ENSG00000198721;ENSG00000157326;ENSG00000119673;ENSG00000140284;ENSG00000198610;ENSG00000177465;ENSG00000172955;ENSG00000147576;ENSG00000139988;ENSG00000160870;ENSG00000160868;ENSG00000015413;ENSG00000127884;ENSG00000113790;ENSG00000111275;ENSG00000137124;ENSG00000072210;ENSG00000205678;ENSG00000242612;ENSG00000100031;ENSG00000243955;ENSG00000244067;ENSG00000060971;ENSG00000186529;ENSG00000164904…
Androgen metabolism	10	29	0.00198633	ENSG00000198610;ENSG00000148795;ENSG00000203859;ENSG00000198189;ENSG00000225312;ENSG00000228357;ENSG00000228712;ENSG00000112474;ENSG00000232357;ENSG00000204228
Acyl-CoA hydrolysis	5	9	0.00255187	ENSG00000119673;ENSG00000177465;ENSG00000136881;ENSG00000184227;ENSG00000205669
Ascorbate and aldarate metabolism	5	9	0.00255187	ENSG00000111275;ENSG00000137124;ENSG00000072210;ENSG00000173221;ENSG00000164904
Other amino acid	10	30	0.00265056	ENSG00000110887;ENSG00000101444;ENSG00000179918;ENSG00000010932;ENSG00000094963;ENSG00000076258;ENSG00000131781;ENSG00000142182;ENSG00000168906;ENSG00000132330
Phenylalanine, tyrosine and tryptophan biosynthesis	42	220	0.00307449	ENSG00000149124;ENSG00000213759;ENSG00000173610;ENSG00000183077;ENSG00000172955;ENSG00000153086;ENSG00000145626;ENSG00000147576;ENSG00000116791;ENSG00000123454;ENSG00000132437;ENSG00000211452;ENSG00000170439;ENSG00000111275;ENSG00000108602;ENSG00000103876;ENSG00000137124;ENSG00000072210;ENSG00000139160;ENSG00000185432;ENSG00000105607;ENSG00000243955;ENSG00000244067;ENSG00000113924;ENSG00000158104…
Propanoate metabolism	13	46	0.00340915	ENSG00000198610;ENSG00000139988;ENSG00000198189;ENSG00000087076;ENSG00000131069;ENSG00000225312;ENSG00000228357;ENSG00000228712;ENSG00000112474;ENSG00000232357;ENSG00000204228;ENSG00000111271;ENSG00000240303
Tryptophan metabolism	7	18	0.00443194	ENSG00000132437;ENSG00000127884;ENSG00000111275;ENSG00000137124;ENSG00000069535;ENSG00000164904;ENSG00000171097
Beta oxidation of di-unsaturated fatty acids (n-6) (peroxisomal)	5	10	0.00457895	ENSG00000198721;ENSG00000113790;ENSG00000242612;ENSG00000060971;ENSG00000161533
Linoleate metabolism	16	64	0.00473263	ENSG00000213759;ENSG00000173610;ENSG00000145626;ENSG00000160870;ENSG00000160868;ENSG00000120915;ENSG00000211445;ENSG00000242515;ENSG00000242366;ENSG00000244122;ENSG00000167165;ENSG00000241119;ENSG00000186204;ENSG00000171234;ENSG00000109181;ENSG00000135220
Tricarboxylic acid cycle and glyoxylate dicarboxylate metabolism	14	55	0.00677011	ENSG00000125246;ENSG00000111275;ENSG00000108602;ENSG00000137124;ENSG00000072210;ENSG00000136872;ENSG00000138030;ENSG00000122729;ENSG00000164904;ENSG00000116882;ENSG00000101323;ENSG00000181192;ENSG00000197444;ENSG00000137106
Bile acid recycling	6	15	0.00716716	ENSG00000140284;ENSG00000021488;ENSG00000186198;ENSG00000023839;ENSG00000163959;ENSG00000125255
Arachidonic acid metabolism	23	109	0.00789916	ENSG00000157326;ENSG00000119673;ENSG00000140284;ENSG00000177465;ENSG00000160870;ENSG00000160868;ENSG00000187048;ENSG00000127884;ENSG00000120915;ENSG00000205678;ENSG00000162365;ENSG00000211445;ENSG00000243955;ENSG00000244067;ENSG00000060971;ENSG00000186529;ENSG00000161533;ENSG00000136881;ENSG00000184227;ENSG00000205669;ENSG00000186204;ENSG00000167107;ENSG00000186115
Fatty acid activation (cytosolic)	6	16	0.0102687	ENSG00000119673;ENSG00000140284;ENSG00000177465;ENSG00000183747;ENSG00000066813;ENSG00000183549
Carnitine shuttle (mitochondrial)	4	8	0.0115324	ENSG00000149742;ENSG00000095321;ENSG00000175003;ENSG00000197208
Beta oxidation of unsaturated fatty acids (n-9) (peroxisomal)	4	8	0.0115324	ENSG00000198721;ENSG00000113790;ENSG00000060971;ENSG00000161533
Fatty acid transfer reactions	5	12	0.0115976	ENSG00000119673;ENSG00000177465;ENSG00000136881;ENSG00000184227;ENSG00000205669
Beta oxidation of unsaturated fatty acids (n-7) (mitochondrial)	6	19	0.0250333	ENSG00000198721;ENSG00000127884;ENSG00000113790;ENSG00000060971;ENSG00000115361;ENSG00000161533
Beta oxidation of even-chain fatty acids (peroxisomal)	3	6	0.0297559	ENSG00000113790;ENSG00000060971;ENSG00000161533
Beta oxidation of phytanic acid (peroxisomal)	6	20	0.0320683	ENSG00000119673;ENSG00000140284;ENSG00000177465;ENSG00000113790;ENSG00000060971;ENSG00000161533
Sulfur metabolism	4	11	0.0399179	ENSG00000198610;ENSG00000123453;ENSG00000108602;ENSG00000132837
Folate metabolism	7	27	0.0452845	ENSG00000136371;ENSG00000160282;ENSG00000178445;ENSG00000145020;ENSG00000177000;ENSG00000151552;ENSG00000137563
Histidine metabolism	11	53	0.0628126	ENSG00000160282;ENSG00000139344;ENSG00000132437;ENSG00000111275;ENSG00000108602;ENSG00000137124;ENSG00000072210;ENSG00000138744;ENSG00000069535;ENSG00000164904;ENSG00000132744
Glycerophospholipid metabolism	20	113	0.0702989	ENSG00000117448;ENSG00000204310;ENSG00000235758;ENSG00000236873;ENSG00000227642;ENSG00000226467;ENSG00000228892;ENSG00000206324;ENSG00000176485;ENSG00000164303;ENSG00000135929;ENSG00000149476;ENSG00000198814;ENSG00000167588;ENSG00000170890;ENSG00000075651;ENSG00000143845;ENSG00000138308;ENSG00000105499;ENSG00000102230
Glycolysis Gluconeogenesis	15	80	0.0721032	ENSG00000117448;ENSG00000172955;ENSG00000143891;ENSG00000147576;ENSG00000111275;ENSG00000108602;ENSG00000137124;ENSG00000165140;ENSG00000072210;ENSG00000136872;ENSG00000131482;ENSG00000164904;ENSG00000143627;ENSG00000131069;ENSG00000156510
Transport, peroxisomal	7	30	0.0746886	ENSG00000140284;ENSG00000180432;ENSG00000161533;ENSG00000130821;ENSG00000197375;ENSG00000166821;ENSG00000168679
Fructose and mannose metabolism	8	36	0.0750446	ENSG00000136872;ENSG00000138030;ENSG00000178802;ENSG00000158571;ENSG00000172456;ENSG00000167363;ENSG00000140263;ENSG00000156510
Tyrosine metabolism	7	31	0.0865038	ENSG00000172955;ENSG00000147576;ENSG00000132437;ENSG00000108602;ENSG00000117305;ENSG00000138356;ENSG00000069535
Omega-3 fatty acid metabolism	10	50	0.0907955	ENSG00000157326;ENSG00000113790;ENSG00000120915;ENSG00000205678;ENSG00000100031;ENSG00000060971;ENSG00000186529;ENSG00000161533;ENSG00000186115;ENSG00000100121
Protein degradation	5	20	0.0974495	ENSG00000164733;ENSG00000103811;ENSG00000136943;ENSG00000174080;ENSG00000131400
Omega-6 fatty acid metabolism	8	39	0.109561	ENSG00000198721;ENSG00000127884;ENSG00000113790;ENSG00000205678;ENSG00000242612;ENSG00000060971;ENSG00000115361;ENSG00000161533
Beta oxidation of di-unsaturated fatty acids (n-6) (mitochondrial)	4	15	0.110247	ENSG00000198721;ENSG00000127884;ENSG00000242612;ENSG00000115361
Fatty acid activation (endoplasmic reticular)	3	10	0.121824	ENSG00000119673;ENSG00000140284;ENSG00000177465
Beta oxidation of poly-unsaturated fatty acids (mitochondrial)	3	10	0.121824	ENSG00000127884;ENSG00000242612;ENSG00000161533
Biopterin metabolism	3	10	0.121824	ENSG00000163295;ENSG00000162551;ENSG00000151552
Transport, endoplasmic reticular	8	40	0.122716	ENSG00000124564;ENSG00000140284;ENSG00000130958;ENSG00000187048;ENSG00000180432;ENSG00000137700;ENSG00000241119;ENSG00000197375
Serotonin and melatonin biosynthesis	10	54	0.134946	ENSG00000172955;ENSG00000147576;ENSG00000132437;ENSG00000111275;ENSG00000137124;ENSG00000072210;ENSG00000138356;ENSG00000069535;ENSG00000164904;ENSG00000198203
Estrogen metabolism	13	75	0.143503	ENSG00000160870;ENSG00000160868;ENSG00000243955;ENSG00000244067;ENSG00000157399;ENSG00000198189;ENSG00000186204;ENSG00000225312;ENSG00000228357;ENSG00000228712;ENSG00000112474;ENSG00000232357;ENSG00000204228
Nicotinate and nicotinamide metabolism	9	49	0.156841	ENSG00000103485;ENSG00000162882;ENSG00000138356;ENSG00000197594;ENSG00000154269;ENSG00000102575;ENSG00000106733;ENSG00000109743;ENSG00000147813
Blood group biosynthesis	4	17	0.157649	ENSG00000171124;ENSG00000130383;ENSG00000156413;ENSG00000111846
Beta oxidation of even-chain fatty acids (mitochondrial)	3	12	0.18536	ENSG00000127884;ENSG00000060971;ENSG00000115361
Pentose phosphate pathway	6	31	0.188528	ENSG00000141504;ENSG00000108602;ENSG00000197417;ENSG00000138030;ENSG00000023697;ENSG00000171174
Carnitine shuttle (endoplasmic reticular)	2	7	0.217654	ENSG00000095321;ENSG00000197375
Beta oxidation of unsaturated fatty acids (n-9) (mitochondrial)	3	13	0.219791	ENSG00000198721;ENSG00000127884;ENSG00000115361
Glutathione metabolism	6	33	0.230449	ENSG00000100031;ENSG00000178814;ENSG00000211445;ENSG00000166825;ENSG00000134864;ENSG00000100121
Pyrimidine metabolism	12	75	0.230654	ENSG00000171793;ENSG00000007001;ENSG00000147647;ENSG00000197594;ENSG00000154269;ENSG00000100024;ENSG00000143627;ENSG00000172456;ENSG00000167363;ENSG00000113492;ENSG00000165526;ENSG00000054179
Vitamin B12 metabolism	1	2	0.236436	ENSG00000151611
Starch and sucrose metabolism	5	27	0.248473	ENSG00000118094;ENSG00000092529;ENSG00000120563;ENSG00000056998;ENSG00000257335
Glycosphingolipid biosynthesis-lacto and neolacto series	5	27	0.248473	ENSG00000171124;ENSG00000130383;ENSG00000156413;ENSG00000111846;ENSG00000176383
Riboflavin metabolism	3	14	0.255363	ENSG00000197594;ENSG00000154269;ENSG00000102575
Vitamin B6 metabolism	2	8	0.267299	ENSG00000138356;ENSG00000241360
Beta oxidation of branched-chain fatty acids (mitochondrial)	2	9	0.316893	ENSG00000127884;ENSG00000115361
Amino sugar and nucleotide sugar metabolism	5	30	0.325704	ENSG00000113552;ENSG00000162066;ENSG00000102032;ENSG00000156510;ENSG00000197355
Pantothenate and CoA biosynthesis	3	16	0.328234	ENSG00000105607;ENSG00000197594;ENSG00000154269
Glucocorticoid biosynthesis	2	10	0.36566	ENSG00000148795;ENSG00000203859
Eicosanoid metabolism	3	18	0.400998	ENSG00000179477;ENSG00000100031;ENSG00000186204
Beta oxidation of odd-chain fatty acids (mitochondrial)	2	11	0.413021	ENSG00000127884;ENSG00000115361
Lipoic acid metabolism	1	4	0.41706	ENSG00000175536
Formation and hydrolysis of cholesterol esters	1	4	0.41706	ENSG00000167780
Transport, nuclear	11	80	0.42916	ENSG00000147872;ENSG00000187048;ENSG00000113790;ENSG00000163586;ENSG00000143344;ENSG00000146072;ENSG00000167588;ENSG00000118137;ENSG00000158874;ENSG00000161533;ENSG00000166821
Pool reactions	3	19	0.436604	ENSG00000147872;ENSG00000163686;ENSG00000167676
Galactose metabolism	4	28	0.47839	ENSG00000136872;ENSG00000138030;ENSG00000163521;ENSG00000257335
Transport, mitochondrial	12	91	0.482262	ENSG00000140284;ENSG00000183048;ENSG00000180432;ENSG00000019186;ENSG00000174327;ENSG00000108602;ENSG00000165449;ENSG00000060971;ENSG00000152779;ENSG00000197375;ENSG00000100344;ENSG00000168679
Cholesterol metabolism	2	13	0.501964	ENSG00000135929;ENSG00000117305
Heparan sulfate degradation	2	13	0.501964	ENSG00000108784;ENSG00000133116
Fatty acid biosynthesis (even-chain)	1	6	0.555025	ENSG00000115425
Fatty acid desaturation (even-chain)	1	6	0.555025	ENSG00000172782
Transport, Golgi apparatus	4	31	0.56198	ENSG00000130958;ENSG00000174327;ENSG00000165449;ENSG00000152779
Ether lipid metabolism	6	48	0.575674	ENSG00000176485;ENSG00000164303;ENSG00000170890;ENSG00000075651;ENSG00000138308;ENSG00000105499
Carnitine shuttle (peroxisomal)	1	7	0.611254	ENSG00000095321
Cysteine and methionine metabolism	6	53	0.67502	ENSG00000101444;ENSG00000142182;ENSG00000168906;ENSG00000182551;ENSG00000139531;ENSG00000243989
Glycosphingolipid biosynthesis-ganglio series	3	27	0.680667	ENSG00000070731;ENSG00000163521;ENSG00000128242
Cholesterol biosynthesis 3 (Kandustch-Russell pathway)	1	9	0.703327	ENSG00000170271
Lysine metabolism	6	57	0.742864	ENSG00000123454;ENSG00000164904;ENSG00000179761;ENSG00000181192;ENSG00000197444;ENSG00000129151
Acylglycerides metabolism	4	39	0.74371	ENSG00000124003;ENSG00000106384;ENSG00000163686;ENSG00000100344
Butanoate metabolism	2	21	0.763385	ENSG00000111271;ENSG00000240303
Miscellaneous	3	33	0.805459	ENSG00000172955;ENSG00000147576;ENSG00000133742
Nitrogen metabolism	1	14	0.849161	ENSG00000133742
Fatty acid biosynthesis (unsaturated)	1	15	0.868262	ENSG00000205678
Fatty acid elongation (even-chain)	1	15	0.868262	ENSG00000205678
Fatty acid elongation (odd-chain)	1	15	0.868262	ENSG00000205678
Terpenoid backbone biosynthesis	1	15	0.868262	ENSG00000148459
Chondroitin sulfate degradation	1	17	0.899526	ENSG00000133116
Cholesterol biosynthesis 1 (Bloch pathway)	1	20	0.933098	ENSG00000170271
O-glycan metabolism	2	33	0.933528	ENSG00000100626;ENSG00000178234
Keratan sulfate biosynthesis	1	22	0.948994	ENSG00000176383
Porphyrin metabolism	1	22	0.948994	ENSG00000148218
Transport, lysosomal	1	24	0.96112	ENSG00000033627
Aminoacyl-tRNA biosynthesis	2	39	0.966176	ENSG00000145982;ENSG00000162396
prostaglandin biosynthesis	3	52	0.968291	ENSG00000157326;ENSG00000243955;ENSG00000244067
Glycosylphosphatidylinositol (GPI)-anchor biosynthesis	1	27	0.974132	ENSG00000130714
Purine metabolism	11	140	0.974517	ENSG00000185100;ENSG00000004455;ENSG00000162433;ENSG00000169418;ENSG00000073417;ENSG00000133256;ENSG00000143627;ENSG00000151360;ENSG00000156510;ENSG00000054179;ENSG00000119125
Chondroitin heparan sulfate biosynthesis	2	43	0.978669	ENSG00000180767;ENSG00000158008
Sphingolipid metabolism	9	127	0.98532	ENSG00000070731;ENSG00000143418;ENSG00000182156;ENSG00000063176;ENSG00000249948;ENSG00000176383;ENSG00000163521;ENSG00000090661;ENSG00000128242
Inositol phosphate metabolism	7	108	0.987987	ENSG00000161896;ENSG00000154822;ENSG00000141401;ENSG00000187091;ENSG00000100253;ENSG00000139151;ENSG00000149527
Glycosphingolipid metabolism	4	80	0.993691	ENSG00000182156;ENSG00000157399;ENSG00000176383;ENSG00000128242
Protein modification	10	208	0.999971	ENSG00000149599;ENSG00000184545;ENSG00000135333;ENSG00000065361;ENSG00000064655;ENSG00000068078;ENSG00000160867;ENSG00000188716;ENSG00000153707;ENSG00000151490
Nucleotide metabolism	5	156	0.999993	ENSG00000007001;ENSG00000073417;ENSG00000133256;ENSG00000039523;ENSG00000054179
Oxidative phosphorylation	9	271	1	ENSG00000156885;ENSG00000178105;ENSG00000104884;ENSG00000147416;ENSG00000033627;ENSG00000152670;ENSG00000080007;ENSG00000067048;ENSG00000054179
Isolated	70	989	1	ENSG00000156006;ENSG00000213759;ENSG00000173610;ENSG00000184979;ENSG00000161031;ENSG00000149599;ENSG00000145626;ENSG00000177414;ENSG00000156463;ENSG00000159640;ENSG00000184545;ENSG00000113790;ENSG00000129873;ENSG00000163586;ENSG00000111275;ENSG00000137124;ENSG00000176641;ENSG00000072210;ENSG00000002746;ENSG00000010932;ENSG00000094963;ENSG00000076258;ENSG00000131781;ENSG00000124422;ENSG00000172828…

## Sheet: M3_RP
unique_pathway	matched_genes	total_genes	p_val	pathway_genes
Transport, extracellular	75	327	4.16487e-07	ENSG00000117479;ENSG00000188338;ENSG00000147606;ENSG00000167703;ENSG00000118523;ENSG00000146411;ENSG00000112759;ENSG00000170323;ENSG00000092068;ENSG00000110203;ENSG00000155886;ENSG00000141485;ENSG00000165794;ENSG00000105509;ENSG00000170961;ENSG00000174669;ENSG00000142798;ENSG00000167580;ENSG00000165272;ENSG00000161798;ENSG00000086159;ENSG00000180251;ENSG00000130164;ENSG00000175445;ENSG00000163399…
Serotonin and melatonin biosynthesis	20	54	8.33248e-06	ENSG00000111962;ENSG00000241644;ENSG00000139287;ENSG00000187758;ENSG00000196616;ENSG00000248144;ENSG00000198099;ENSG00000140465;ENSG00000140505;ENSG00000188676;ENSG00000185352;ENSG00000173597;ENSG00000183196;ENSG00000147119;ENSG00000154252;ENSG00000124302;ENSG00000171004;ENSG00000164100;ENSG00000136720;ENSG00000175040
Protein modification	48	208	5.23692e-05	ENSG00000070759;ENSG00000153208;ENSG00000196090;ENSG00000120129;ENSG00000120875;ENSG00000138166;ENSG00000139318;ENSG00000164086;ENSG00000130829;ENSG00000044524;ENSG00000145242;ENSG00000070886;ENSG00000133216;ENSG00000182580;ENSG00000196411;ENSG00000178568;ENSG00000112319;ENSG00000120899;ENSG00000102755;ENSG00000037280;ENSG00000010810;ENSG00000171105;ENSG00000027644;ENSG00000128052;ENSG00000157404…
O-glycan metabolism	13	33	0.000158543	ENSG00000131386;ENSG00000143641;ENSG00000115339;ENSG00000130035;ENSG00000187210;ENSG00000110328;ENSG00000174473;ENSG00000182870;ENSG00000070526;ENSG00000185274;ENSG00000008513;ENSG00000157350;ENSG00000110080
prostaglandin biosynthesis	15	52	0.00233119	ENSG00000203805;ENSG00000182793;ENSG00000174156;ENSG00000134184;ENSG00000134202;ENSG00000134201;ENSG00000099984;ENSG00000164120;ENSG00000107317;ENSG00000124212;ENSG00000073756;ENSG00000147535;ENSG00000067113;ENSG00000244486;ENSG00000117600
Retinol metabolism	29	133	0.0040376	ENSG00000100867;ENSG00000170835;ENSG00000186526;ENSG00000187758;ENSG00000196616;ENSG00000248144;ENSG00000198099;ENSG00000140465;ENSG00000140505;ENSG00000197408;ENSG00000108242;ENSG00000134716;ENSG00000142973;ENSG00000147160;ENSG00000095596;ENSG00000170786;ENSG00000186160;ENSG00000159398;ENSG00000186377;ENSG00000176387;ENSG00000079435;ENSG00000080511;ENSG00000003137;ENSG00000114115;ENSG00000114113…
Keratan sulfate biosynthesis	8	22	0.00537472	ENSG00000183196;ENSG00000147119;ENSG00000008513;ENSG00000157350;ENSG00000110080;ENSG00000175264;ENSG00000158850;ENSG00000175040
Glycosphingolipid biosynthesis-ganglio series	9	27	0.00618032	ENSG00000204099;ENSG00000184005;ENSG00000135454;ENSG00000136840;ENSG00000101638;ENSG00000160408;ENSG00000008513;ENSG00000157350;ENSG00000110080
Estrogen metabolism	18	75	0.00791155	ENSG00000186526;ENSG00000140465;ENSG00000140505;ENSG00000197408;ENSG00000108242;ENSG00000134716;ENSG00000142973;ENSG00000186160;ENSG00000182793;ENSG00000186377;ENSG00000174156;ENSG00000134184;ENSG00000134202;ENSG00000134201;ENSG00000099984;ENSG00000086696;ENSG00000109193;ENSG00000025423
Phenylalanine, tyrosine and tryptophan biosynthesis	41	220	0.0133206	ENSG00000111962;ENSG00000241644;ENSG00000187758;ENSG00000196616;ENSG00000248144;ENSG00000198099;ENSG00000147485;ENSG00000165591;ENSG00000188676;ENSG00000211448;ENSG00000197406;ENSG00000139780;ENSG00000156689;ENSG00000182793;ENSG00000132746;ENSG00000068438;ENSG00000002726;ENSG00000185352;ENSG00000173597;ENSG00000174156;ENSG00000134184;ENSG00000134202;ENSG00000134201;ENSG00000099984;ENSG00000203791…
Chondroitin heparan sulfate biosynthesis	11	43	0.0218151	ENSG00000111962;ENSG00000185352;ENSG00000198108;ENSG00000147408;ENSG00000147119;ENSG00000162040;ENSG00000171004;ENSG00000164100;ENSG00000136720;ENSG00000125430;ENSG00000153976
Eicosanoid metabolism	6	18	0.0243929	ENSG00000186526;ENSG00000167741;ENSG00000131067;ENSG00000099998;ENSG00000107317;ENSG00000073756
Miscellaneous	9	33	0.0245285	ENSG00000187758;ENSG00000196616;ENSG00000248144;ENSG00000198099;ENSG00000147485;ENSG00000180011;ENSG00000167434;ENSG00000178538;ENSG00000074410
Glycosphingolipid biosynthesis-globo series	5	14	0.0292344	ENSG00000174951;ENSG00000176920;ENSG00000008513;ENSG00000157350;ENSG00000110080
Glycerolipid metabolism	16	74	0.0310416	ENSG00000187758;ENSG00000196616;ENSG00000248144;ENSG00000198099;ENSG00000172197;ENSG00000203805;ENSG00000168907;ENSG00000100078;ENSG00000188257;ENSG00000116711;ENSG00000127472;ENSG00000160216;ENSG00000158786;ENSG00000147535;ENSG00000067113;ENSG00000117600
Tyrosine metabolism	8	31	0.0451008	ENSG00000187758;ENSG00000196616;ENSG00000248144;ENSG00000198099;ENSG00000132746;ENSG00000002726;ENSG00000140279;ENSG00000131471
Ether lipid metabolism	11	48	0.0464595	ENSG00000203805;ENSG00000168907;ENSG00000100078;ENSG00000188257;ENSG00000116711;ENSG00000127472;ENSG00000087253;ENSG00000158786;ENSG00000147535;ENSG00000067113;ENSG00000117600
Blood group biosynthesis	5	17	0.0646008	ENSG00000064225;ENSG00000174951;ENSG00000176920;ENSG00000101638;ENSG00000110080
Acylglycerides metabolism	9	39	0.0656113	ENSG00000170835;ENSG00000136267;ENSG00000142798;ENSG00000079435;ENSG00000175445;ENSG00000166391;ENSG00000062282;ENSG00000153933;ENSG00000157680
Glycolysis Gluconeogenesis	15	80	0.103221	ENSG00000096006;ENSG00000187758;ENSG00000196616;ENSG00000248144;ENSG00000198099;ENSG00000132746;ENSG00000109107;ENSG00000106633;ENSG00000180011;ENSG00000156515;ENSG00000166796;ENSG00000141959;ENSG00000164708;ENSG00000154330;ENSG00000130957
Bile acid biosynthesis	17	96	0.129856	ENSG00000100867;ENSG00000129596;ENSG00000036530;ENSG00000097021;ENSG00000187758;ENSG00000196616;ENSG00000248144;ENSG00000198099;ENSG00000167910;ENSG00000130829;ENSG00000170786;ENSG00000128683;ENSG00000184343;ENSG00000176387;ENSG00000198910;ENSG00000067840;ENSG00000138135
Glycosphingolipid biosynthesis-lacto and neolacto series	6	27	0.139742	ENSG00000064225;ENSG00000174951;ENSG00000176920;ENSG00000110080;ENSG00000158850;ENSG00000162630
Leukotriene metabolism	34	214	0.149146	ENSG00000100867;ENSG00000186526;ENSG00000097021;ENSG00000187758;ENSG00000167741;ENSG00000196616;ENSG00000248144;ENSG00000198099;ENSG00000172197;ENSG00000140465;ENSG00000140505;ENSG00000197408;ENSG00000108242;ENSG00000134716;ENSG00000142973;ENSG00000170786;ENSG00000186160;ENSG00000182793;ENSG00000164398;ENSG00000186377;ENSG00000131067;ENSG00000099998;ENSG00000174156;ENSG00000134184;ENSG00000134202…
Sphingolipid metabolism	21	127	0.168384	ENSG00000167769;ENSG00000167889;ENSG00000203805;ENSG00000174951;ENSG00000176920;ENSG00000184005;ENSG00000135454;ENSG00000136840;ENSG00000139044;ENSG00000101638;ENSG00000160408;ENSG00000100422;ENSG00000008513;ENSG00000157350;ENSG00000110080;ENSG00000120820;ENSG00000147535;ENSG00000067113;ENSG00000158850;ENSG00000162630;ENSG00000117600
beta-Alanine metabolism	4	17	0.181223	ENSG00000128683;ENSG00000002726;ENSG00000172508;ENSG00000131471
Pyruvate metabolism	8	42	0.18716	ENSG00000187758;ENSG00000196616;ENSG00000248144;ENSG00000198099;ENSG00000172497;ENSG00000132746;ENSG00000124767;ENSG00000180011
Arachidonic acid metabolism	18	109	0.19304	ENSG00000186526;ENSG00000097021;ENSG00000140465;ENSG00000140505;ENSG00000197408;ENSG00000108242;ENSG00000134716;ENSG00000142973;ENSG00000186160;ENSG00000182793;ENSG00000186377;ENSG00000176153;ENSG00000174156;ENSG00000134184;ENSG00000134202;ENSG00000134201;ENSG00000099984;ENSG00000073756
Transport, peroxisomal	6	30	0.200995	ENSG00000100372;ENSG00000130829;ENSG00000184343;ENSG00000198910;ENSG00000067840;ENSG00000170190
Metabolism of xenobiotics by cytochrome P450	17	104	0.213958	ENSG00000187758;ENSG00000196616;ENSG00000248144;ENSG00000198099;ENSG00000147485;ENSG00000140465;ENSG00000140505;ENSG00000108242;ENSG00000182793;ENSG00000132746;ENSG00000174156;ENSG00000134184;ENSG00000134202;ENSG00000134201;ENSG00000099984;ENSG00000117594;ENSG00000014257
Linoleate metabolism	11	64	0.224559	ENSG00000186526;ENSG00000140465;ENSG00000140505;ENSG00000197408;ENSG00000108242;ENSG00000134716;ENSG00000142973;ENSG00000186160;ENSG00000186377;ENSG00000176153;ENSG00000073756
Purine metabolism	22	140	0.229177	ENSG00000164742;ENSG00000112541;ENSG00000138031;ENSG00000147485;ENSG00000129467;ENSG00000116337;ENSG00000133805;ENSG00000137198;ENSG00000152402;ENSG00000156515;ENSG00000165704;ENSG00000147853;ENSG00000115252;ENSG00000154678;ENSG00000186642;ENSG00000152270;ENSG00000105650;ENSG00000160191;ENSG00000014257;ENSG00000116981;ENSG00000113231;ENSG00000168032
Pool reactions	4	19	0.240207	ENSG00000176194;ENSG00000170323;ENSG00000175445;ENSG00000166819
Arginine and proline metabolism	11	65	0.240342	ENSG00000104879;ENSG00000131730;ENSG00000161653;ENSG00000002726;ENSG00000149380;ENSG00000089250;ENSG00000007171;ENSG00000164867;ENSG00000036473;ENSG00000172508;ENSG00000131471
Transport, endoplasmic reticular	7	40	0.277645	ENSG00000140465;ENSG00000167910;ENSG00000079459;ENSG00000139155;ENSG00000104888;ENSG00000073756;ENSG00000084453
Nitrogen metabolism	3	14	0.282916	ENSG00000167434;ENSG00000178538;ENSG00000074410
Glycine, serine and threonine metabolism	10	61	0.288464	ENSG00000104879;ENSG00000131730;ENSG00000167741;ENSG00000161653;ENSG00000156689;ENSG00000092621;ENSG00000131067;ENSG00000099998;ENSG00000124713;ENSG00000131471
Steroid metabolism	15	96	0.290955	ENSG00000214530;ENSG00000186526;ENSG00000140465;ENSG00000140505;ENSG00000197408;ENSG00000108242;ENSG00000134716;ENSG00000142973;ENSG00000186160;ENSG00000186377;ENSG00000117594;ENSG00000176387;ENSG00000086696;ENSG00000025423;ENSG00000130052
Omega-3 fatty acid metabolism	8	50	0.345228	ENSG00000186526;ENSG00000167741;ENSG00000131067;ENSG00000099998;ENSG00000073756;ENSG00000118402;ENSG00000119915;ENSG00000134824
Carnitine shuttle (cytosolic)	1	3	0.348518	ENSG00000169169
Transport, nuclear	12	80	0.37449	ENSG00000176194;ENSG00000112759;ENSG00000134240;ENSG00000174669;ENSG00000175445;ENSG00000138823;ENSG00000123689;ENSG00000004799;ENSG00000166819;ENSG00000073756;ENSG00000134824;ENSG00000135218
Fatty acid activation (endoplasmic reticular)	2	10	0.392221	ENSG00000164398;ENSG00000130377
Formation and hydrolysis of cholesterol esters	1	4	0.435278	ENSG00000170835
Sulfur metabolism	2	11	0.441278	ENSG00000132746;ENSG00000150540
Fatty acid transfer reactions	2	12	0.488068	ENSG00000097021;ENSG00000152463
Cholesterol biosynthesis 1 (Bloch pathway)	3	20	0.508926	ENSG00000079459;ENSG00000160285;ENSG00000104549
Butanoate metabolism	3	21	0.54328	ENSG00000092621;ENSG00000134240;ENSG00000166796
Glycerophospholipid metabolism	15	113	0.547263	ENSG00000100288;ENSG00000172197;ENSG00000203805;ENSG00000168907;ENSG00000166183;ENSG00000100078;ENSG00000188257;ENSG00000116711;ENSG00000127472;ENSG00000087253;ENSG00000160216;ENSG00000158786;ENSG00000147535;ENSG00000067113;ENSG00000117600
Riboflavin metabolism	2	14	0.573893	ENSG00000183760;ENSG00000014257
Fatty acid desaturation (even-chain)	1	6	0.575727	ENSG00000134824
Porphyrin metabolism	3	22	0.576199	ENSG00000047457;ENSG00000066926;ENSG00000071967
Amino sugar and nucleotide sugar metabolism	4	30	0.579647	ENSG00000106633;ENSG00000134216;ENSG00000156515;ENSG00000117143
Inositol phosphate metabolism	14	108	0.586531	ENSG00000173598;ENSG00000167103;ENSG00000122824;ENSG00000111077;ENSG00000185133;ENSG00000068383;ENSG00000143772;ENSG00000139304;ENSG00000139144;ENSG00000143393;ENSG00000115896;ENSG00000197943;ENSG00000196368;ENSG00000117461
Fatty acid biosynthesis (unsaturated)	2	15	0.612703	ENSG00000118402;ENSG00000119915
Fatty acid elongation (even-chain)	2	15	0.612703	ENSG00000118402;ENSG00000119915
Fatty acid elongation (odd-chain)	2	15	0.612703	ENSG00000118402;ENSG00000119915
Alanine, aspartate and glutamate metabolism	5	40	0.630834	ENSG00000021826;ENSG00000161653;ENSG00000128683;ENSG00000166183;ENSG00000146166
Carnitine shuttle (peroxisomal)	1	7	0.632274	ENSG00000169169
Carnitine shuttle (endoplasmic reticular)	1	7	0.632274	ENSG00000169169
Transport, lysosomal	3	24	0.6374	ENSG00000147614;ENSG00000104044;ENSG00000105929
Fatty acid activation (cytosolic)	2	16	0.648752	ENSG00000164398;ENSG00000130377
Nicotinate and nicotinamide metabolism	6	49	0.651141	ENSG00000183760;ENSG00000129744;ENSG00000156219;ENSG00000111339;ENSG00000014257;ENSG00000116981
Glutathione metabolism	4	33	0.657491	ENSG00000167741;ENSG00000131067;ENSG00000099998;ENSG00000176153
Vitamin B6 metabolism	1	8	0.681298	ENSG00000160209
Chondroitin sulfate degradation	2	17	0.682087	ENSG00000106302;ENSG00000068001
Tryptophan metabolism	2	18	0.71279	ENSG00000140465;ENSG00000140505
Acyl-CoA hydrolysis	1	9	0.723797	ENSG00000097021
Ascorbate and aldarate metabolism	1	9	0.723797	ENSG00000170835
Histidine metabolism	6	53	0.726229	ENSG00000132746;ENSG00000002726;ENSG00000150540;ENSG00000118402;ENSG00000119915;ENSG00000131471
Cysteine and methionine metabolism	6	53	0.726229	ENSG00000147485;ENSG00000161653;ENSG00000166796;ENSG00000151224;ENSG00000005421;ENSG00000105852
Glucocorticoid biosynthesis	1	10	0.760639	ENSG00000117594
Biopterin metabolism	1	10	0.760639	ENSG00000131979
Vitamin D metabolism	1	10	0.760639	ENSG00000145321
Androgen metabolism	3	29	0.76223	ENSG00000086696;ENSG00000109193;ENSG00000025423
Beta oxidation of phytanic acid (peroxisomal)	2	20	0.766751	ENSG00000164398;ENSG00000130377
Pentose phosphate pathway	3	31	0.801355	ENSG00000132746;ENSG00000141959;ENSG00000151005
Cholesterol metabolism	1	13	0.844252	ENSG00000134240
Heparan sulfate degradation	1	13	0.844252	ENSG00000172987
Fructose and mannose metabolism	3	36	0.87611	ENSG00000109107;ENSG00000156515;ENSG00000170525
Terpenoid backbone biosynthesis	1	15	0.883073	ENSG00000134240
Bile acid recycling	1	15	0.883073	ENSG00000084453
Pantothenate and CoA biosynthesis	1	16	0.898695	ENSG00000125779
Galactose metabolism	2	28	0.903644	ENSG00000109107;ENSG00000141959
Omega-6 fatty acid metabolism	3	39	0.907917	ENSG00000118402;ENSG00000119915;ENSG00000134824
N-glycan metabolism	6	70	0.919578	ENSG00000204099;ENSG00000182050;ENSG00000128268;ENSG00000117643;ENSG00000073849;ENSG00000158850
Other amino acid	2	30	0.923519	ENSG00000007933;ENSG00000151224
Transport, mitochondrial	8	91	0.93199	ENSG00000112759;ENSG00000132746;ENSG00000134240;ENSG00000174669;ENSG00000140519;ENSG00000160216;ENSG00000132677;ENSG00000170190
Propanoate metabolism	3	46	0.955371	ENSG00000100867;ENSG00000170786;ENSG00000176387
Lysine metabolism	4	57	0.956436	ENSG00000198756;ENSG00000079931;ENSG00000167123;ENSG00000170364
Glycosphingolipid metabolism	6	80	0.96521	ENSG00000204099;ENSG00000167889;ENSG00000139044;ENSG00000120820;ENSG00000158850;ENSG00000162630
Pyrimidine metabolism	5	75	0.978695	ENSG00000113657;ENSG00000014257;ENSG00000116981;ENSG00000168032;ENSG00000158825
Starch and sucrose metabolism	1	27	0.979138	ENSG00000068976
Folate metabolism	1	27	0.979138	ENSG00000124615
Tricarboxylic acid cycle and glyoxylate dicarboxylate metabolism	3	55	0.983317	ENSG00000132746;ENSG00000109107;ENSG00000166796
Oxidative phosphorylation	25	271	0.987141	ENSG00000001626;ENSG00000170004;ENSG00000151418;ENSG00000161281;ENSG00000118322;ENSG00000147614;ENSG00000143882;ENSG00000116254;ENSG00000163399;ENSG00000018625;ENSG00000075673;ENSG00000129244;ENSG00000067842;ENSG00000186009;ENSG00000105929;ENSG00000116039;ENSG00000213760;ENSG00000234920;ENSG00000073146;ENSG00000185633;ENSG00000143363;ENSG00000131055;ENSG00000134452;ENSG00000168032;ENSG00000064270
Valine, leucine, and isoleucine metabolism	4	72	0.99063	ENSG00000100867;ENSG00000188676;ENSG00000170786;ENSG00000176387
Nucleotide metabolism	12	156	0.991068	ENSG00000112541;ENSG00000197959;ENSG00000130997;ENSG00000147853;ENSG00000115252;ENSG00000154678;ENSG00000186642;ENSG00000152270;ENSG00000105650;ENSG00000160191;ENSG00000113231;ENSG00000168032
Aminoacyl-tRNA biosynthesis	1	39	0.9963	ENSG00000140105
Vitamin E metabolism	2	56	0.996922	ENSG00000186526;ENSG00000097021
Isolated	91	989	0.999998	ENSG00000070759;ENSG00000122966;ENSG00000173598;ENSG00000173926;ENSG00000159495;ENSG00000167741;ENSG00000123612;ENSG00000215218;ENSG00000091704;ENSG00000071909;ENSG00000119121;ENSG00000165591;ENSG00000173838;ENSG00000122824;ENSG00000120129;ENSG00000120875;ENSG00000138166;ENSG00000139318;ENSG00000164086;ENSG00000130829;ENSG00000124491;ENSG00000159398;ENSG00000137200;ENSG00000007933;ENSG00000049759…

[truncated: 14 more sheets: M4_RP, M5_RP, M6_RP, M7_RP, M8_RP, M1_RC, M2_RC, M3_RC, M4_RC, M5_RC, M6_RC, M7_RC, M8_RC, M9_RC]
